# Supplementary material for: Citrate-EDTA-H2O2 buffering leaching solution for Ni/Co/Mn recovery from spent lithium-ion battery black mass
Source: RSC Adv. 2025 Oct 27;15(48):40864–82. doi: 10.1039/d5ra06978e (PMC12557716; doi:10.1039/d5ra06978e)
Supplement: RA-015-D5RA06978E-s002 [file RA-015-D5RA06978E-s002.xlsx]

## Sheet: Black mass XRD roasting
		log(Intensity)
	2θ	Before Roasting	After Roasting
	10.0521	1817	1744
	10.0709	1737	1712
	10.0898	1773	1740
	10.1085	1756	1815
	10.1273	1846	1758
	10.1462	1712	1762
	10.1649	1795	1711
	10.1837	1753	1737
	10.2026	1885	1795
	10.2213	1867	1719
	10.2401	1811	1701
	10.259	1845	1696
	10.2777	1863	1719
	10.2965	1812	1743
	10.3154	1828	1769
	10.3341	1762	1804
	10.3529	1762	1758
	10.3718	1758	1722
	10.3905	1846	1758
	10.4093	1775	1712
	10.4282	1765	1770
	10.4469	1795	1737
	10.4657	1788	1701
	10.4846	1740	1762
	10.5033	1856	1714
	10.5221	1831	1780
	10.541	1927	1768
	10.5597	1890	1750
	10.5785	1761	1715
	10.5974	1740	1754
	10.6161	1762	1809
	10.6349	1805	1773
	10.6538	1807	1685
	10.6725	1895	1692
	10.6913	1788	1743
	10.7102	1881	1820
	10.7289	1862	1785
	10.7477	1825	1747
	10.7666	1806	1792
	10.7853	1894	1802
	10.8041	1825	1810
	10.823	1885	1877
	10.8417	1827	1832
	10.8605	1789	1791
	10.8794	1814	1778
	10.8981	1782	1798
	10.9169	1801	1747
	10.9358	1902	1865
	10.9545	1805	1828
	10.9733	1754	1896
	10.9922	1744	1821
	11.0109	1886	1778
	11.0297	1833	1844
	11.0486	1742	1780
	11.0673	1850	1839
	11.0861	1762	1949
	11.105	1892	1884
	11.1237	1867	1836
	11.1425	1796	1853
	11.1614	1817	1825
	11.1801	1816	1813
	11.1989	1855	1781
	11.2178	1802	1886
	11.2365	1903	1887
	11.2553	1794	1892
	11.2742	1810	1814
	11.2929	1879	1842
	11.3117	1760	1908
	11.3306	1910	1828
	11.3493	1968	1851
	11.3681	1917	1797
	11.387	1851	1803
	11.4057	1861	1930
	11.4245	1823	1931
	11.4434	1912	1841
	11.4621	1885	1896
	11.4809	1765	1952
	11.4998	1847	1862
	11.5185	1841	1887
	11.5373	1830	1807
	11.5562	1863	1852
	11.5749	1867	1895
	11.5938	1878	1889
	11.6126	1812	1882
	11.6313	1833	1869
	11.6502	1882	1934
	11.669	1770	1887
	11.6877	1863	1931
	11.7066	1825	1938
	11.7254	1814	1811
	11.7441	1805	1870
	11.763	1851	1920
	11.7818	1835	1891
	11.8005	1829	1891
	11.8194	1923	1919
	11.8382	1827	2008
	11.8569	1795	1872
	11.8758	1858	1852
	11.8946	1887	1957
	11.9133	1850	1791
	11.9322	1827	1936
	11.951	1941	1903
	11.9697	1785	1915
	11.9886	1918	1880
	12.0074	1942	1877
	12.0261	1798	1909
	12.045	1824	1909
	12.0638	1912	1939
	12.0825	1818	1942
	12.1014	1798	1915
	12.1202	1814	2007
	12.1389	1825	2075
	12.1578	1871	1897
	12.1766	1851	1930
	12.1953	1857	1883
	12.2142	1839	1959
	12.233	1893	2016
	12.2517	1858	1910
	12.2706	1838	1933
	12.2894	1832	1902
	12.3081	1825	1967
	12.327	1847	2013
	12.3458	1862	1896
	12.3645	1839	1971
	12.3834	1905	1941
	12.4022	1871	1963
	12.4209	1812	1930
	12.4398	1839	1959
	12.4586	1930	2003
	12.4773	1887	1955
	12.4962	1827	1872
	12.515	1791	1915
	12.5337	1841	1959
	12.5526	1890	1937
	12.5714	1809	1974
	12.5901	1866	1994
	12.609	1887	2044
	12.6278	1856	1945
	12.6465	1842	1950
	12.6654	1812	1938
	12.6842	1843	1879
	12.7029	1848	1975
	12.7218	1868	2024
	12.7406	1930	1960
	12.7593	1893	1952
	12.7782	1957	1985
	12.797	1903	1987
	12.8157	1882	1939
	12.8346	1870	1992
	12.8534	1921	2020
	12.8721	1952	2005
	12.891	1934	2055
	12.9098	1850	2036
	12.9285	1955	1982
	12.9474	1907	1982
	12.9662	1917	1974
	12.9849	1888	1924
	13.0038	1960	1963
	13.0226	1957	1999
	13.0413	1858	1956
	13.0602	1933	1917
	13.079	1926	2070
	13.0977	1834	1967
	13.1166	1865	2091
	13.1354	1902	1994
	13.1541	1876	1975
	13.173	1862	1988
	13.1918	1907	1912
	13.2105	1839	1927
	13.2294	1920	2020
	13.2482	1955	2070
	13.2669	1895	1939
	13.2858	1882	2025
	13.3046	1949	2061
	13.3233	1948	1970
	13.3422	1919	2037
	13.361	1923	1929
	13.3797	1916	1967
	13.3986	1912	2028
	13.4174	1863	2089
	13.4361	1871	2058
	13.455	1969	2008
	13.4738	1790	2039
	13.4925	1919	2072
	13.5114	1903	2024
	13.5302	1852	2011
	13.5489	1906	1992
	13.5678	1970	2046
	13.5866	1906	1982
	13.6053	1945	2079
	13.6242	1914	1958
	13.643	1897	2037
	13.6617	1880	2037
	13.6806	1911	2012
	13.6994	1838	2010
	13.7181	1887	2029
	13.737	1963	2065
	13.7558	1952	2014
	13.7745	1868	2053
	13.7934	1894	1945
	13.8122	1868	2041
	13.8309	1849	2078
	13.8498	1915	1996
	13.8686	1842	2022
	13.8873	1856	1985
	13.9062	1885	1998
	13.925	1884	2063
	13.9437	1921	2096
	13.9626	1883	2057
	13.9814	1911	2005
	14.0001	1964	1981
	14.019	1893	2065
	14.0378	1956	2085
	14.0565	1885	1991
	14.0754	1955	2027
	14.0942	1920	2055
	14.1129	1889	2005
	14.1318	1912	2059
	14.1506	1931	2058
	14.1693	1892	2109
	14.1882	1921	1985
	14.207	1868	1949
	14.2257	1930	1976
	14.2446	1895	2093
	14.2634	1891	2042
	14.2821	1957	2087
	14.301	1912	2068
	14.3198	1963	2037
	14.3385	1895	2004
	14.3574	1975	2051
	14.3762	1916	2001
	14.3949	1951	2029
	14.4138	1853	2029
	14.4326	1897	2023
	14.4513	1861	1984
	14.4702	1837	1973
	14.489	1956	1998
	14.5077	1835	2011
	14.5266	1926	2093
	14.5453	1924	2125
	14.5641	1911	1988
	14.583	1877	1962
	14.6017	1877	2032
	14.6205	1864	2000
	14.6394	1978	2087
	14.6581	1878	1997
	14.6769	1917	2089
	14.6958	1873	2059
	14.7145	1971	2039
	14.7333	1910	1958
	14.7522	1852	2076
	14.7709	1945	2076
	14.7897	1886	2073
	14.8086	1920	2031
	14.8273	1880	2051
	14.8461	1898	2047
	14.865	1942	2083
	14.8837	1911	1986
	14.9025	1953	2074
	14.9214	1996	2026
	14.9401	1954	2073
	14.9589	1993	2088
	14.9778	1943	1980
	14.9965	1868	2085
	15.0153	1957	2098
	15.0342	1873	2062
	15.0529	1913	2029
	15.0717	1916	1978
	15.0906	1953	2076
	15.1093	1829	2125
	15.1281	1974	2127
	15.147	1907	2159
	15.1657	1896	2080
	15.1845	1878	2169
	15.2034	1888	2102
	15.2221	1877	2092
	15.2409	1884	2060
	15.2598	1965	2084
	15.2785	1897	2045
	15.2973	1919	2171
	15.3162	1959	2076
	15.3349	1851	1993
	15.3537	1815	1979
	15.3726	1898	2091
	15.3913	1865	2064
	15.4101	1949	2008
	15.429	1912	2147
	15.4477	1829	2037
	15.4665	1917	2116
	15.4854	1911	2104
	15.5041	1869	2087
	15.5229	2004	2048
	15.5418	1943	2163
	15.5605	1888	2067
	15.5793	1877	2164
	15.5982	1926	2019
	15.6169	1893	2051
	15.6357	1929	2060
	15.6546	1906	2077
	15.6733	1910	2072
	15.6921	1907	2022
	15.711	1982	2108
	15.7297	1865	2148
	15.7485	1836	2120
	15.7674	1933	2077
	15.7861	1958	2103
	15.8049	1935	2166
	15.8238	1939	2128
	15.8425	1935	2040
	15.8613	1882	2086
	15.8802	1943	2043
	15.8989	1974	2108
	15.9177	1903	2045
	15.9366	1923	2006
	15.9553	1837	2099
	15.9741	1948	2040
	15.993	1987	2038
	16.0117	1928	2117
	16.0306	1972	2101
	16.0494	1895	2156
	16.0681	1881	2146
	16.087	1904	2066
	16.1058	1984	2097
	16.1245	1933	2088
	16.1434	1872	2046
	16.1622	1847	2034
	16.1809	1861	2085
	16.1998	1874	2034
	16.2186	1958	2054
	16.2373	1948	2156
	16.2562	1914	2076
	16.275	1919	2063
	16.2937	1943	2160
	16.3126	1964	2121
	16.3314	1937	2164
	16.3501	1995	2184
	16.369	1867	2119
	16.3878	1848	2070
	16.4065	1873	2053
	16.4254	1890	2115
	16.4442	1965	2123
	16.4629	1945	2140
	16.4818	1859	2148
	16.5006	1994	2057
	16.5193	1910	2122
	16.5382	1838	2122
	16.557	1857	2079
	16.5757	1889	2036
	16.5946	1819	2078
	16.6134	1894	2053
	16.6321	1927	2076
	16.651	1911	2129
	16.6698	1903	2073
	16.6885	1793	2070
	16.7074	1996	2142
	16.7262	1948	2064
	16.7449	1931	2052
	16.7638	1956	2112
	16.7826	1953	2126
	16.8013	1964	2217
	16.8202	1956	2075
	16.839	1936	2158
	16.8577	1949	2020
	16.8766	1920	2140
	16.8954	1941	2064
	16.9141	1994	2104
	16.933	1924	2086
	16.9518	1916	2198
	16.9705	1954	2075
	16.9894	1827	2109
	17.0082	1983	2019
	17.0269	2013	2064
	17.0458	1948	2102
	17.0646	1914	2080
	17.0833	1976	2140
	17.1022	1910	2093
	17.121	1972	2042
	17.1397	1853	2186
	17.1586	1807	2045
	17.1774	1921	2077
	17.1961	1946	2106
	17.215	1896	2033
	17.2338	1949	2108
	17.2525	1892	2042
	17.2714	1892	2112
	17.2902	1991	2087
	17.3089	1900	2037
	17.3278	1877	2111
	17.3466	1854	2075
	17.3653	1902	2099
	17.3842	1895	2077
	17.403	1873	2174
	17.4217	1955	2070
	17.4406	1937	2087
	17.4594	1942	2043
	17.4781	1978	2030
	17.4969	1956	2188
	17.5158	1914	2074
	17.5345	1980	2095
	17.5533	1946	2135
	17.5722	1894	2159
	17.5909	1892	2216
	17.6097	1862	2124
	17.6286	1896	2167
	17.6473	1948	2116
	17.6661	1927	2126
	17.685	1845	2163
	17.7037	1913	2131
	17.7225	1827	2043
	17.7414	1956	2095
	17.7601	1865	2200
	17.7789	1915	2164
	17.7978	1940	2077
	17.8165	1887	2124
	17.8353	1868	2102
	17.8542	1807	2183
	17.8729	1906	2128
	17.8917	1896	2197
	17.9106	2008	2129
	17.9293	1932	2129
	17.9481	2008	2194
	17.967	1889	2125
	17.9857	1930	2183
	18.0045	1980	2127
	18.0234	1963	2126
	18.0421	1880	2076
	18.0609	1894	2208
	18.0798	1921	2091
	18.0985	2014	2145
	18.1173	1929	2154
	18.1362	1936	2187
	18.1549	1968	2135
	18.1737	1972	2199
	18.1926	1909	2174
	18.2113	1955	2048
	18.2301	1961	2174
	18.249	1997	2298
	18.2677	1991	2158
	18.2865	2055	2134
	18.3054	2029	2179
	18.3241	1958	2202
	18.3429	2037	2241
	18.3618	2002	2156
	18.3805	2015	2303
	18.3993	2031	2139
	18.4182	2048	2280
	18.4369	2072	2333
	18.4557	2177	2245
	18.4746	2143	2345
	18.4933	1982	2415
	18.5121	2193	2439
	18.531	2446	2530
	18.5497	2845	2564
	18.5685	3441	2687
	18.5874	4319	2772
	18.6061	5004	2780
	18.6249	5588	2944
	18.6438	5872	3064
	18.6625	5728	3090
	18.6813	5489	3180
	18.7002	4608	3134
	18.7189	3876	3109
	18.7377	3252	3137
	18.7566	2793	3243
	18.7753	2550	3171
	18.7941	2467	3199
	18.813	2509	3178
	18.8317	2557	3402
	18.8505	2898	3361
	18.8694	3492	3507
	18.8881	4461	3503
	18.9069	5594	3624
	18.9258	6632	3636
	18.9445	6214	3481
	18.9633	5227	3368
	18.9822	4267	3379
	19.0009	3341	3109
	19.0197	2678	2902
	19.0386	2223	2786
	19.0573	2207	2595
	19.0761	2188	2548
	19.095	2094	2463
	19.1137	2140	2336
	19.1325	2039	2289
	19.1514	2179	2212
	19.1701	2051	2357
	19.1889	2153	2234
	19.2078	2104	2194
	19.2265	2099	2232
	19.2453	2069	2292
	19.2642	2008	2240
	19.2829	2066	2074
	19.3017	2010	2173
	19.3206	2018	2171
	19.3393	1986	2165
	19.3581	1937	2098
	19.377	2064	2225
	19.3957	1998	2168
	19.4145	1979	2156
	19.4334	1926	2167
	19.4521	1882	2139
	19.4709	1942	2148
	19.4898	1854	2074
	19.5085	1999	2219
	19.5273	1977	2206
	19.5462	1986	2148
	19.5649	2027	2160
	19.5837	1962	2172
	19.6026	1932	2118
	19.6213	1977	2150
	19.6401	2028	2160
	19.659	2016	2179
	19.6777	1942	2111
	19.6965	1898	2102
	19.7154	1991	2175
	19.7341	1940	2149
	19.7529	1953	2100
	19.7718	1977	2174
	19.7905	1933	2181
	19.8093	1942	2070
	19.8282	2001	2159
	19.8469	2038	2195
	19.8657	1914	2140
	19.8846	1960	2164
	19.9033	1994	2144
	19.9221	2005	2164
	19.941	1910	2138
	19.9597	1967	2164
	19.9785	1978	2150
	19.9974	1977	2174
	20.0161	1934	2127
	20.0349	1967	2242
	20.0538	1994	2137
	20.0725	1949	2168
	20.0913	1991	2104
	20.1102	1967	2139
	20.1289	1899	2178
	20.1477	1895	2136
	20.1666	1918	2079
	20.1853	1977	2253
	20.2041	1837	2189
	20.223	1875	2146
	20.2417	1894	2139
	20.2605	1864	2168
	20.2794	1881	2186
	20.2981	1884	2173
	20.3169	1870	2099
	20.3358	1986	2180
	20.3545	1994	2094
	20.3733	2019	2109
	20.3922	2010	2169
	20.4109	1975	2119
	20.4297	1997	2187
	20.4486	1994	2080
	20.4673	1929	2052
	20.4861	1878	2190
	20.505	1919	2124
	20.5237	1928	2119
	20.5425	1934	2142
	20.5614	1810	2148
	20.5801	1863	2125
	20.5989	1860	2056
	20.6178	1861	2147
	20.6365	1920	2137
	20.6553	2005	2068
	20.6742	1930	2187
	20.6929	1928	2120
	20.7117	1814	2158
	20.7306	1924	2153
	20.7493	1864	2071
	20.7681	1921	1984
	20.787	1897	2149
	20.8057	1903	2143
	20.8245	1932	2162
	20.8434	1852	2093
	20.8621	1911	2093
	20.8809	1892	2088
	20.8998	1898	2090
	20.9185	1940	2069
	20.9373	1953	2195
	20.9562	1847	2057
	20.9749	1849	2130
	20.9937	1922	2135
	21.0126	1856	2122
	21.0313	1931	2167
	21.0501	1945	2204
	21.069	1886	2156
	21.0877	1882	2211
	21.1065	1868	2253
	21.1254	1947	2136
	21.1441	1854	2093
	21.1629	1897	2123
	21.1818	1891	2033
	21.2005	1893	2079
	21.2193	1844	2108
	21.2382	1907	2162
	21.2569	1931	2099
	21.2757	1933	2101
	21.2946	1946	2148
	21.3133	1819	2110
	21.3321	1926	2141
	21.351	1845	2144
	21.3697	1873	2203
	21.3885	1933	2122
	21.4074	1842	2186
	21.4261	1840	2215
	21.4449	1934	2132
	21.4638	1881	2125
	21.4825	1929	2121
	21.5013	1853	2084
	21.5202	1872	2150
	21.5389	1952	2064
	21.5577	1899	2142
	21.5766	1844	2089
	21.5953	1874	2113
	21.6141	1880	2165
	21.633	1919	2202
	21.6517	1863	2117
	21.6705	1904	2078
	21.6894	1828	2101
	21.7081	1810	2041
	21.7269	1874	2082
	21.7458	1935	2098
	21.7645	1922	2058
	21.7833	1893	2142
	21.8022	1908	2088
	21.8209	1910	2088
	21.8397	1862	2034
	21.8586	1853	2018
	21.8773	1889	2119
	21.8961	2005	2119
	21.915	1854	2094
	21.9337	1883	2184
	21.9525	1929	2085
	21.9714	1802	2037
	21.9901	1866	2139
	22.0089	1774	2166
	22.0278	1944	2022
	22.0465	1938	2120
	22.0653	1891	2166
	22.0842	1865	2171
	22.1029	1895	2160
	22.1217	1920	2080
	22.1406	1930	2034
	22.1593	1894	2111
	22.1781	1919	2136
	22.197	1858	2168
	22.2157	1872	2142
	22.2345	1781	2154
	22.2534	1831	2110
	22.2721	1851	2101
	22.2909	1906	2111
	22.3098	1850	2119
	22.3285	1893	2171
	22.3473	1916	2207
	22.3662	1856	2151
	22.3849	1834	2217
	22.4037	1839	2115
	22.4226	1797	2171
	22.4413	1863	2113
	22.4601	1849	2162
	22.479	1947	2153
	22.4977	1869	2084
	22.5165	1837	2100
	22.5354	1912	2060
	22.5541	1852	2177
	22.5729	1967	2117
	22.5918	1803	2055
	22.6105	1863	2180
	22.6293	1886	2121
	22.6482	1906	2096
	22.6669	1938	2101
	22.6857	1912	2042
	22.7046	1893	2071
	22.7233	1844	2139
	22.7421	1921	2191
	22.761	1856	2136
	22.7797	1866	2066
	22.7985	1895	2032
	22.8174	1819	2146
	22.8361	1889	2123
	22.8549	1848	2093
	22.8738	1893	2197
	22.8925	1940	2027
	22.9113	1845	2174
	22.9302	1834	2135
	22.9489	1800	2098
	22.9677	1890	2142
	22.9866	1906	2014
	23.0053	1763	2133
	23.0241	1861	2147
	23.043	1821	2124
	23.0617	1878	2128
	23.0805	1768	2118
	23.0994	1880	2070
	23.1181	1906	2168
	23.1369	1843	2172
	23.1558	1829	2184
	23.1745	1840	2204
	23.1933	1858	2111
	23.2122	1812	2203
	23.2309	1773	2179
	23.2497	1854	2127
	23.2686	1841	2119
	23.2873	1813	2030
	23.3061	1890	2175
	23.325	1854	2152
	23.3438	1860	2096
	23.3625	1858	2090
	23.3814	1852	2102
	23.4002	1906	2093
	23.4189	1967	2087
	23.4378	1943	2162
	23.4566	1959	2090
	23.4753	1909	2182
	23.4942	1823	2200
	23.513	1865	2081
	23.5317	1861	2046
	23.5506	1953	2136
	23.5694	1860	2042
	23.5881	1883	2016
	23.607	1825	2085
	23.6258	1888	2080
	23.6445	1885	2056
	23.6634	1826	2109
	23.6822	1831	2033
	23.7009	1834	2063
	23.7198	1899	2010
	23.7386	1856	2024
	23.7573	1809	2087
	23.7762	1889	2138
	23.795	1807	2086
	23.8137	1845	1992
	23.8326	1848	2055
	23.8514	1958	2028
	23.8701	1816	2008
	23.889	1876	2106
	23.9078	1801	2142
	23.9265	1855	2103
	23.9454	1919	2108
	23.9642	1844	2037
	23.9829	1906	2068
	24.0018	1877	2102
	24.0206	1791	2063
	24.0393	1856	1985
	24.0582	1831	2034
	24.077	1840	2046
	24.0957	1796	2106
	24.1146	1847	2097
	24.1334	1817	1983
	24.1521	1751	2081
	24.171	1775	2004
	24.1898	1824	2133
	24.2085	1819	2132
	24.2274	1844	2068
	24.2462	1796	2032
	24.2649	1829	2106
	24.2838	1847	2176
	24.3026	1752	2050
	24.3213	1799	2096
	24.3402	1840	2012
	24.359	1893	2054
	24.3777	1797	2165
	24.3966	1831	2089
	24.4154	1804	2033
	24.4341	1832	2238
	24.453	1795	2087
	24.4718	1804	2100
	24.4905	1761	2062
	24.5094	1838	1985
	24.5282	1827	2127
	24.5469	1784	2140
	24.5658	1887	2069
	24.5846	1846	2077
	24.6033	1797	2075
	24.6222	1831	1965
	24.641	1800	2042
	24.6597	1812	2075
	24.6786	1855	2134
	24.6974	1859	2118
	24.7161	1890	2159
	24.735	1796	2052
	24.7538	1856	2055
	24.7725	1812	2183
	24.7914	1881	2144
	24.8102	1836	2043
	24.8289	1869	2144
	24.8478	1830	2128
	24.8666	1903	2210
	24.8853	1872	2172
	24.9042	1857	2169
	24.923	1871	2066
	24.9417	1792	2057
	24.9606	1820	2030
	24.9794	1836	2122
	24.9981	1786	2028
	25.017	1881	2110
	25.0358	1814	2119
	25.0545	1823	2037
	25.0734	1939	2183
	25.0922	1887	2100
	25.1109	1866	2104
	25.1298	1862	2100
	25.1486	1868	2152
	25.1673	1834	2084
	25.1862	1888	2071
	25.205	1968	2144
	25.2237	1730	2071
	25.2426	1864	2086
	25.2614	1818	2072
	25.2801	1815	2068
	25.299	1860	2074
	25.3178	1896	2109
	25.3365	1875	2056
	25.3554	1838	2020
	25.3742	1823	2079
	25.3929	1794	2066
	25.4118	1827	2052
	25.4306	1804	2058
	25.4493	1814	2134
	25.4682	1759	2109
	25.487	1875	2036
	25.5057	1896	2097
	25.5246	1888	2114
	25.5434	1802	2093
	25.5621	1884	2163
	25.581	1852	2116
	25.5998	1824	2143
	25.6185	1811	2005
	25.6374	1882	2126
	25.6562	1803	2075
	25.6749	1907	2076
	25.6938	1917	2059
	25.7126	1895	2121
	25.7313	1865	2039
	25.7502	1857	2033
	25.769	1869	2107
	25.7877	1856	2060
	25.8066	1875	2014
	25.8254	1931	2088
	25.8441	1801	2124
	25.863	1853	2063
	25.8818	1905	2037
	25.9005	1940	2147
	25.9194	1779	2057
	25.9382	1848	2072
	25.9569	1849	2097
	25.9758	1894	2137
	25.9946	1842	2113
	26.0133	1883	2026
	26.0322	1862	2041
	26.051	1907	2062
	26.0697	1855	2077
	26.0886	1968	2095
	26.1074	1867	2156
	26.1261	1854	2111
	26.145	1875	2051
	26.1638	1943	2167
	26.1825	1930	2080
	26.2014	2016	2096
	26.2202	2002	2026
	26.2389	2052	2092
	26.2578	2021	2099
	26.2766	2101	2007
	26.2953	2131	2031
	26.3142	2191	2025
	26.333	2194	2094
	26.3517	2407	2129
	26.3706	2310	2217
	26.3894	2598	2091
	26.4081	2810	2152
	26.427	3068	2228
	26.4458	3489	2185
	26.4645	4035	2263
	26.4834	4890	2327
	26.5022	5758	2419
	26.5209	6433	2607
	26.5398	6810	2622
	26.5586	6274	2694
	26.5773	5535	2734
	26.5962	4803	2629
	26.615	4288	2538
	26.6337	3488	2477
	26.6526	3041	2337
	26.6714	2535	2238
	26.6901	2283	2111
	26.709	2211	2204
	26.7278	2118	2117
	26.7465	2047	2101
	26.7654	1995	2021
	26.7842	1874	2142
	26.8029	2047	2075
	26.8218	1943	2119
	26.8406	1957	2074
	26.8593	1871	2112
	26.8782	1991	2028
	26.897	1904	2074
	26.9157	1845	2057
	26.9346	1874	2091
	26.9534	1940	2080
	26.9721	1927	2113
	26.991	1870	2054
	27.0098	1857	2069
	27.0285	1830	2170
	27.0474	1854	2070
	27.0662	1816	2176
	27.0849	1812	2109
	27.1038	1795	2121
	27.1226	1737	2136
	27.1413	1816	1997
	27.1602	1872	2074
	27.179	1836	2088
	27.1977	1864	2055
	27.2166	1790	2045
	27.2354	1772	2136
	27.2541	1855	2016
	27.273	1760	2080
	27.2918	1749	2073
	27.3105	1853	2145
	27.3294	1840	2047
	27.3482	1786	2104
	27.3669	1819	2066
	27.3858	1789	2066
	27.4046	1812	2201
	27.4233	1848	2124
	27.4422	1796	2001
	27.461	1791	2074
	27.4797	1833	2103
	27.4986	1773	2051
	27.5174	1786	2059
	27.5361	1774	2112
	27.555	1751	2052
	27.5738	1868	2111
	27.5925	1751	2057
	27.6114	1837	2088
	27.6302	1771	2093
	27.6489	1841	2108
	27.6678	1837	2078
	27.6866	1795	2050
	27.7053	1726	2049
	27.7242	1749	2108
	27.743	1850	2002
	27.7617	1846	2061
	27.7806	1829	2027
	27.7994	1791	1995
	27.8181	1795	2159
	27.837	1762	2048
	27.8558	1817	2049
	27.8745	1786	2146
	27.8934	1843	2147
	27.9122	1801	2116
	27.9309	1780	2092
	27.9498	1815	2077
	27.9686	1795	2011
	27.9873	1791	2108
	28.0062	1824	2109
	28.025	1782	2072
	28.0437	1810	2148
	28.0626	1836	2013
	28.0814	1757	2026
	28.1001	1814	2153
	28.119	1797	2032
	28.1378	1791	2060
	28.1565	1861	2116
	28.1754	1788	2126
	28.1942	1783	2123
	28.2129	1803	2037
	28.2318	1902	2087
	28.2506	1789	2140
	28.2693	1810	2036
	28.2882	1737	2023
	28.307	1882	2115
	28.3257	1793	2057
	28.3446	1777	2008
	28.3634	1806	2107
	28.3821	1768	2065
	28.401	1746	2083
	28.4198	1848	2048
	28.4385	1850	2048
	28.4574	1772	2049
	28.4762	1745	2046
	28.4949	1789	2009
	28.5138	1826	2134
	28.5326	1758	2123
	28.5513	1760	2056
	28.5702	1733	2069
	28.589	1857	2087
	28.6077	1808	2054
	28.6266	1869	2105
	28.6454	1834	2160
	28.6641	1782	2019
	28.683	1825	2078
	28.7018	1787	2098
	28.7205	1764	2036
	28.7394	1866	2047
	28.7582	1786	2078
	28.7769	1829	2091
	28.7958	1827	2109
	28.8146	1833	2055
	28.8333	1842	2075
	28.8522	1790	2094
	28.871	1826	2004
	28.8897	1792	2154
	28.9086	1828	2123
	28.9274	1771	2064
	28.9461	1769	1972
	28.965	1805	2138
	28.9838	1822	2091
	29.0025	1864	2058
	29.0214	1795	2000
	29.0402	1817	2013
	29.0589	1753	2129
	29.0778	1819	2149
	29.0966	1827	2070
	29.1153	1777	2105
	29.1342	1722	2109
	29.153	1720	1960
	29.1717	1752	2109
	29.1906	1702	2077
	29.2094	1797	2062
	29.2281	1809	2055
	29.2469	1808	2070
	29.2658	1795	2098
	29.2845	1774	2115
	29.3033	1816	2053
	29.3222	1835	2137
	29.3409	1811	2097
	29.3597	1719	2092
	29.3786	1747	2065
	29.3973	1751	2029
	29.4161	1725	2082
	29.435	1797	2013
	29.4537	1815	2089
	29.4725	1795	2103
	29.4914	1715	2106
	29.5101	1794	2031
	29.5289	1800	2037
	29.5478	1754	2091
	29.5665	1731	2071
	29.5853	1780	2079
	29.6042	1801	2054
	29.6229	1824	2016
	29.6417	1735	2059
	29.6606	1820	2066
	29.6793	1729	2134
	29.6981	1848	2111
	29.717	1763	2071
	29.7357	1755	2003
	29.7545	1833	2160
	29.7734	1825	2092
	29.7921	1809	2149
	29.8109	1778	2044
	29.8298	1787	2148
	29.8485	1689	2152
	29.8673	1729	2086
	29.8862	1861	2016
	29.9049	1735	2038
	29.9237	1730	2036
	29.9426	1718	2105
	29.9613	1783	2029
	29.9801	1810	2097
	29.999	1798	2012
	30.0177	1793	2012
	30.0365	1816	2102
	30.0554	1771	1976
	30.0741	1768	2056
	30.0929	1766	2039
	30.1118	1716	2016
	30.1305	1774	2046
	30.1493	1759	2039
	30.1682	1807	2078
	30.1869	1794	2141
	30.2057	1771	2066
	30.2246	1696	2125
	30.2433	1805	2110
	30.2621	1703	2118
	30.281	1802	2123
	30.2997	1760	2117
	30.3185	1781	2119
	30.3374	1720	2151
	30.3561	1806	2115
	30.3749	1735	2076
	30.3938	1777	2071
	30.4125	1785	2174
	30.4313	1765	2154
	30.4502	1799	2153
	30.4689	1702	2108
	30.4877	1808	2142
	30.5066	1713	2179
	30.5253	1733	2141
	30.5441	1686	2154
	30.563	1757	2117
	30.5817	1712	2114
	30.6005	1793	2145
	30.6194	1775	2081
	30.6381	1821	2076
	30.6569	1708	2175
	30.6758	1731	2091
	30.6945	1716	2163
	30.7133	1739	2115
	30.7322	1790	2107
	30.7509	1773	2080
	30.7697	1772	2037
	30.7886	1770	2095
	30.8073	1802	2020
	30.8261	1806	2145
	30.845	1839	2144
	30.8637	1772	2089
	30.8825	1825	2126
	30.9014	1657	2125
	30.9201	1750	2120
	30.9389	1801	2038
	30.9578	1753	2112
	30.9765	1777	2078
	30.9953	1696	2075
	31.0142	1812	2020
	31.0329	1766	2082
	31.0517	1768	2143
	31.0706	1742	2144
	31.0893	1796	2101
	31.1081	1827	2158
	31.127	1771	2070
	31.1457	1783	2186
	31.1645	1774	2043
	31.1834	1724	2106
	31.2021	1795	2109
	31.2209	1674	2140
	31.2398	1813	2222
	31.2585	1810	2126
	31.2773	1745	2264
	31.2962	1789	2172
	31.3149	1785	2159
	31.3337	1777	2031
	31.3526	1795	2131
	31.3713	1806	2158
	31.3901	1784	2062
	31.409	1703	2197
	31.4277	1738	2150
	31.4465	1825	2119
	31.4654	1742	2215
	31.4841	1802	2149
	31.5029	1740	2040
	31.5218	1812	2055
	31.5405	1749	2117
	31.5593	1807	2059
	31.5782	1728	2116
	31.5969	1815	2034
	31.6157	1705	2091
	31.6346	1812	2175
	31.6533	1845	2097
	31.6721	1694	2033
	31.691	1766	2159
	31.7097	1830	2123
	31.7285	1731	2070
	31.7474	1780	2024
	31.7661	1726	2105
	31.7849	1741	2105
	31.8038	1809	2053
	31.8225	1725	2091
	31.8413	1761	2105
	31.8602	1756	2135
	31.8789	1682	2079
	31.8977	1761	2094
	31.9166	1825	2129
	31.9353	1724	2107
	31.9541	1708	2188
	31.973	1751	2116
	31.9917	1778	2100
	32.0106	1738	2056
	32.0294	1774	2075
	32.0481	1768	2084
	32.0669	1768	2167
	32.0857	1755	2075
	32.1046	1724	2056
	32.1234	1763	2118
	32.1422	1789	2115
	32.1609	1750	2091
	32.1797	1783	2085
	32.1985	1731	2134
	32.2174	1731	2083
	32.2362	1844	2084
	32.255	1732	2046
	32.2737	1714	1951
	32.2925	1832	2109
	32.3113	1792	2092
	32.3302	1644	2021
	32.349	1740	2070
	32.3678	1788	2164
	32.3865	1735	2073
	32.4053	1683	2076
	32.4241	1752	2071
	32.443	1736	2071
	32.4618	1789	2159
	32.4806	1730	2087
	32.4993	1726	2167
	32.5181	1779	2100
	32.5369	1710	2085
	32.5558	1754	2102
	32.5746	1724	2065
	32.5934	1730	2031
	32.6121	1750	2114
	32.6309	1781	2173
	32.6497	1703	2125
	32.6686	1776	2105
	32.6874	1847	2106
	32.7062	1731	2089
	32.7249	1766	2120
	32.7437	1744	2136
	32.7625	1732	2097
	32.7814	1706	2015
	32.8002	1751	2061
	32.819	1737	2089
	32.8377	1757	2083
	32.8565	1738	2086
	32.8753	1770	2060
	32.8942	1791	2089
	32.913	1775	2079
	32.9318	1759	2070
	32.9505	1703	2004
	32.9693	1715	2050
	32.9881	1772	2037
	33.007	1777	2054
	33.0258	1707	2191
	33.0446	1686	2095
	33.0633	1718	2131
	33.0821	1754	2135
	33.1009	1743	2135
	33.1198	1769	2115
	33.1386	1779	2115
	33.1574	1761	2029
	33.1761	1769	2051
	33.1949	1833	2130
	33.2137	1786	2080
	33.2326	1778	2113
	33.2514	1740	2130
	33.2702	1775	2118
	33.2889	1750	2025
	33.3077	1659	2112
	33.3265	1729	2035
	33.3454	1750	2066
	33.3642	1719	2045
	33.383	1707	2129
	33.4017	1694	2080
	33.4205	1781	2084
	33.4393	1777	2082
	33.4582	1747	2132
	33.477	1722	2081
	33.4958	1748	2222
	33.5145	1770	2118
	33.5333	1683	2162
	33.5521	1776	2054
	33.571	1737	2055
	33.5898	1726	2114
	33.6086	1762	2150
	33.6273	1732	2089
	33.6461	1761	2085
	33.6649	1767	2119
	33.6838	1646	2024
	33.7026	1741	1953
	33.7214	1709	2083
	33.7401	1706	2057
	33.7589	1756	2123
	33.7777	1747	2122
	33.7966	1763	2049
	33.8154	1697	2122
	33.8342	1647	2068
	33.8529	1775	2104
	33.8717	1793	2173
	33.8905	1737	2116
	33.9094	1779	2052
	33.9282	1721	2105
	33.947	1671	2095
	33.9657	1752	2211
	33.9845	1768	2124
	34.0033	1742	2128
	34.0222	1722	2112
	34.041	1740	2153
	34.0598	1741	2137
	34.0785	1738	2152
	34.0973	1746	2101
	34.1161	1688	2222
	34.135	1698	2065
	34.1538	1778	2026
	34.1726	1768	2157
	34.1913	1742	2115
	34.2101	1789	2166
	34.2289	1705	2149
	34.2478	1710	2171
	34.2666	1756	2079
	34.2854	1671	2077
	34.3041	1694	2056
	34.3229	1695	2050
	34.3417	1750	2024
	34.3606	1757	2049
	34.3794	1773	2132
	34.3982	1767	1996
	34.4169	1638	2047
	34.4357	1776	2212
	34.4545	1719	2070
	34.4734	1778	2123
	34.4922	1749	2142
	34.511	1752	2151
	34.5297	1761	2114
	34.5485	1759	2050
	34.5673	1792	2060
	34.5862	1790	2124
	34.605	1678	2162
	34.6238	1744	2107
	34.6425	1723	2153
	34.6613	1703	2068
	34.6801	1778	2136
	34.699	1748	2105
	34.7178	1736	2182
	34.7366	1741	2093
	34.7553	1766	2066
	34.7741	1747	2091
	34.7929	1753	2085
	34.8118	1707	2088
	34.8306	1687	2075
	34.8494	1814	2108
	34.8681	1701	2049
	34.8869	1735	2167
	34.9057	1686	2082
	34.9246	1695	2035
	34.9434	1709	2010
	34.9622	1757	2074
	34.9809	1827	2076
	34.9997	1815	2059
	35.0185	1682	2180
	35.0374	1766	2010
	35.0562	1792	1967
	35.075	1754	2119
	35.0938	1708	2069
	35.1125	1660	2087
	35.1313	1798	2133
	35.1501	1786	2012
	35.169	1855	2091
	35.1878	1773	2134
	35.2066	1698	2055
	35.2253	1727	2133
	35.2441	1811	2141
	35.2629	1773	2086
	35.2818	1870	2128
	35.3006	1901	2149
	35.3194	1765	2065
	35.3381	1738	2194
	35.3569	1702	2175
	35.3757	1720	2090
	35.3946	1698	2018
	35.4134	1758	2070
	35.4322	1761	2159
	35.4509	1688	2149
	35.4697	1729	2112
	35.4885	1724	2095
	35.5074	1788	2146
	35.5262	1723	2173
	35.545	1805	2165
	35.5637	1742	2089
	35.5825	1731	2209
	35.6013	1741	2153
	35.6202	1770	2161
	35.639	1747	2211
	35.6578	1761	2177
	35.6765	1819	2160
	35.6953	1728	2088
	35.7141	1745	2159
	35.733	1761	2198
	35.7518	1757	2117
	35.7706	1771	2070
	35.7893	1768	2073
	35.8081	1773	2124
	35.8269	1732	2101
	35.8458	1789	2188
	35.8646	1728	2145
	35.8834	1816	2196
	35.9021	1695	2159
	35.9209	1721	2220
	35.9397	1600	2122
	35.9586	1710	2160
	35.9774	1694	2190
	35.9962	1710	2162
	36.0149	1708	2134
	36.0337	1766	2157
	36.0525	1835	2223
	36.0714	1797	2156
	36.0902	1855	2204
	36.109	1865	2189
	36.1277	1865	2286
	36.1465	1875	2170
	36.1653	2080	2087
	36.1842	2158	2232
	36.203	2275	2190
	36.2218	2181	2167
	36.2405	2210	2190
	36.2593	2120	2186
	36.2781	2159	2222
	36.297	2092	2232
	36.3158	2063	2260
	36.3346	2028	2277
	36.3533	1896	2164
	36.3721	1928	2244
	36.3909	1871	2269
	36.4098	1847	2320
	36.4286	1850	2196
	36.4474	1848	2298
	36.4661	1779	2262
	36.4849	1849	2362
	36.5037	1803	2409
	36.5226	1895	2352
	36.5414	1809	2391
	36.5602	1801	2361
	36.5789	1907	2361
	36.5977	1914	2443
	36.6165	1842	2429
	36.6354	1951	2471
	36.6542	1968	2464
	36.673	2035	2478
	36.6917	2107	2463
	36.7105	2142	2450
	36.7293	2283	2485
	36.7482	2228	2477
	36.767	2363	2495
	36.7858	2476	2405
	36.8045	2295	2518
	36.8233	2162	2492
	36.8421	2160	2511
	36.861	2105	2481
	36.8798	2034	2568
	36.8986	1969	2478
	36.9173	1964	2539
	36.9361	1802	2477
	36.9549	1841	2459
	36.9738	1792	2461
	36.9926	1769	2526
	37.0114	1794	2426
	37.0301	1753	2577
	37.0489	1784	2516
	37.0677	1700	2401
	37.0866	1669	2416
	37.1054	1819	2423
	37.1242	1804	2519
	37.1429	1780	2371
	37.1617	1774	2501
	37.1805	1762	2382
	37.1994	1785	2375
	37.2182	1748	2438
	37.237	1830	2531
	37.2557	1782	2522
	37.2745	1803	2555
	37.2933	1819	2538
	37.3122	1882	2548
	37.331	1933	2621
	37.3498	1984	2713
	37.3685	2224	2676
	37.3873	2704	2649
	37.4061	3035	2610
	37.425	3081	2700
	37.4438	2721	2750
	37.4626	2462	2764
	37.4813	2369	2672
	37.5001	2404	2715
	37.5189	2511	2565
	37.5378	2312	2555
	37.5566	2008	2585
	37.5754	1868	2626
	37.5941	1796	2416
	37.6129	1897	2419
	37.6317	1730	2473
	37.6506	1762	2372
	37.6694	1772	2446
	37.6882	1750	2364
	37.7069	1763	2438
	37.7257	1781	2341
	37.7445	1705	2264
	37.7634	1836	2359
	37.7822	1917	2291
	37.801	1812	2296
	37.8197	1798	2219
	37.8385	1875	2281
	37.8573	1832	2255
	37.8762	1933	2217
	37.895	1982	2228
	37.9138	1948	2159
	37.9325	1860	2232
	37.9513	1842	2210
	37.9701	1857	2280
	37.989	1921	2152
	38.0078	1821	2187
	38.0266	1791	2190
	38.0453	1757	2234
	38.0641	1716	2243
	38.0829	1776	2161
	38.1018	1717	2188
	38.1206	1776	2162
	38.1394	1769	2123
	38.1581	1770	2266
	38.1769	1681	2157
	38.1957	1783	2159
	38.2146	1801	2267
	38.2334	1709	2171
	38.2522	1770	2190
	38.2709	1782	2227
	38.2897	1741	2177
	38.3085	1821	2164
	38.3274	1832	2184
	38.3462	1895	2214
	38.365	1944	2162
	38.3837	2116	2149
	38.4025	2095	2207
	38.4213	2115	2208
	38.4402	2012	2200
	38.459	2056	2257
	38.4778	2014	2215
	38.4965	1863	2219
	38.5153	2018	2197
	38.5341	1901	2161
	38.553	1888	2191
	38.5718	1775	2238
	38.5906	1814	2154
	38.6093	1825	2182
	38.6281	1786	2297
	38.6469	1772	2253
	38.6658	1712	2148
	38.6846	1794	2257
	38.7034	1653	2216
	38.7221	1744	2324
	38.7409	1694	2252
	38.7597	1711	2189
	38.7786	1742	2214
	38.7974	1732	2149
	38.8162	1778	2233
	38.8349	1737	2167
	38.8537	1730	2261
	38.8725	1715	2304
	38.8914	1722	2267
	38.9102	1705	2186
	38.929	1682	2181
	38.9477	1722	2158
	38.9665	1713	2182
	38.9853	1789	2160
	39.0042	1785	2174
	39.023	1826	2258
	39.0418	1862	2184
	39.0605	2068	2261
	39.0793	2226	2287
	39.0981	2061	2201
	39.117	1975	2230
	39.1358	1957	2267
	39.1546	1961	2123
	39.1733	1905	2224
	39.1921	1966	2261
	39.2109	1930	2113
	39.2298	1811	2222
	39.2486	1821	2189
	39.2674	1719	2097
	39.2861	1780	2122
	39.3049	1697	2172
	39.3237	1690	2104
	39.3426	1690	2231
	39.3614	1715	2167
	39.3802	1734	2185
	39.3989	1683	2111
	39.4177	1683	2120
	39.4365	1794	2181
	39.4554	1781	2054
	39.4742	1723	2188
	39.493	1693	2210
	39.5117	1729	2128
	39.5305	1725	2073
	39.5493	1677	2135
	39.5682	1715	2070
	39.587	1750	2131
	39.6058	1639	2089
	39.6245	1763	2109
	39.6433	1794	2082
	39.6621	1705	2047
	39.681	1724	2140
	39.6998	1752	2098
	39.7186	1745	2168
	39.7373	1661	2058
	39.7561	1699	2163
	39.7749	1778	2080
	39.7938	1814	2112
	39.8126	1732	2131
	39.8314	1731	2108
	39.8501	1670	2118
	39.8689	1716	2112
	39.8877	1674	2165
	39.9066	1635	2106
	39.9254	1703	2046
	39.9442	1718	2129
	39.9629	1715	2098
	39.9817	1749	2174
	40.0005	1728	2034
	40.0194	1758	2057
	40.0382	1754	2029
	40.057	1749	2053
	40.0757	1772	2197
	40.0945	1729	2218
	40.1133	1732	2100
	40.1322	1825	2094
	40.151	1723	2076
	40.1698	1742	2161
	40.1885	1688	2206
	40.2073	1665	2144
	40.2261	1654	2128
	40.245	1723	2066
	40.2638	1690	2177
	40.2826	1708	2126
	40.3013	1695	2153
	40.3201	1698	2158
	40.3389	1657	1971
	40.3578	1753	2090
	40.3766	1767	2101
	40.3954	1700	2125
	40.4141	1747	2112
	40.4329	1707	2128
	40.4517	1631	2109
	40.4706	1731	2036
	40.4894	1764	2111
	40.5082	1682	2066
	40.5269	1724	2183
	40.5457	1714	2198
	40.5645	1783	2077
	40.5834	1741	2077
	40.6022	1716	2144
	40.621	1730	2116
	40.6397	1761	2096
	40.6585	1665	2095
	40.6773	1737	2081
	40.6962	1738	2099
	40.715	1722	2160
	40.7338	1791	2041
	40.7525	1699	2108
	40.7713	1689	2116
	40.7901	1737	2087
	40.809	1733	2064
	40.8278	1720	2148
	40.8466	1742	2046
	40.8653	1711	2117
	40.8841	1719	2090
	40.9029	1742	2132
	40.9218	1703	2028
	40.9406	1713	2069
	40.9594	1693	2045
	40.9781	1659	2112
	40.9969	1650	2105
	41.0157	1834	2081
	41.0346	1721	2064
	41.0534	1722	2064
	41.0722	1752	2128
	41.0909	1776	2109
	41.1097	1677	2131
	41.1285	1742	2042
	41.1474	1703	2089
	41.1662	1704	2069
	41.185	1747	2041
	41.2037	1718	2070
	41.2225	1749	2146
	41.2413	1736	2058
	41.2602	1795	2104
	41.279	1751	2180
	41.2978	1712	2156
	41.3165	1684	2163
	41.3353	1699	2140
	41.3541	1777	2185
	41.373	1657	2217
	41.3918	1694	2174
	41.4106	1626	2047
	41.4293	1753	2164
	41.4481	1764	2106
	41.4669	1743	2073
	41.4858	1669	2234
	41.5046	1749	2129
	41.5234	1750	2097
	41.5421	1718	2178
	41.5609	1720	2104
	41.5797	1754	2174
	41.5986	1736	2061
	41.6174	1729	2124
	41.6362	1818	2109
	41.6549	1687	2059
	41.6737	1712	2042
	41.6925	1723	2077
	41.7114	1639	2090
	41.7302	1789	2123
	41.749	1709	2105
	41.7677	1693	2122
	41.7865	1683	2207
	41.8053	1711	2085
	41.8242	1725	2175
	41.843	1715	2156
	41.8618	1691	2133
	41.8805	1719	2089
	41.8993	1755	2087
	41.9181	1752	2123
	41.937	1654	2108
	41.9558	1721	2039
	41.9746	1724	2119
	41.9933	1772	2122
	42.0121	1793	2135
	42.0309	1650	2141
	42.0498	1696	2132
	42.0686	1695	2195
	42.0874	1684	2135
	42.1061	1824	2154
	42.1249	1676	2077
	42.1437	1683	2149
	42.1626	1656	2149
	42.1814	1688	2194
	42.2002	1701	2055
	42.2189	1610	2204
	42.2377	1758	2074
	42.2565	1753	2018
	42.2754	1679	2172
	42.2942	1766	2093
	42.313	1775	2126
	42.3317	1648	2071
	42.3505	1772	2135
	42.3693	1857	2190
	42.3882	1908	2154
	42.407	1773	2159
	42.4258	1809	2148
	42.4445	1801	2167
	42.4633	1706	2214
	42.4821	1814	2112
	42.501	1801	2142
	42.5198	1827	2115
	42.5386	1781	2189
	42.5573	1680	2059
	42.5761	1728	2214
	42.5949	1803	2240
	42.6138	1679	2166
	42.6326	1789	2208
	42.6514	1728	2192
	42.6701	1610	2154
	42.6889	1787	2160
	42.7077	1610	2269
	42.7266	1777	2127
	42.7454	1684	2184
	42.7642	1755	2177
	42.7829	1727	2259
	42.8017	1715	2236
	42.8205	1676	2207
	42.8394	1729	2258
	42.8582	1747	2285
	42.877	1761	2215
	42.8957	1698	2201
	42.9145	1735	2295
	42.9333	1684	2236
	42.9522	1720	2219
	42.971	1708	2232
	42.9898	1737	2205
	43.0085	1756	2258
	43.0273	1737	2314
	43.0461	1742	2255
	43.065	1795	2138
	43.0838	1710	2275
	43.1026	1746	2279
	43.1213	1683	2336
	43.1401	1764	2258
	43.1589	1709	2179
	43.1778	1809	2363
	43.1966	1693	2315
	43.2154	1765	2325
	43.2341	1683	2302
	43.2529	1792	2320
	43.2717	1718	2361
	43.2906	1747	2377
	43.3094	1801	2481
	43.3282	1792	2473
	43.3469	1757	2476
	43.3657	1757	2520
	43.3845	1779	2404
	43.4034	1816	2453
	43.4222	1776	2361
	43.441	1769	2410
	43.4597	1754	2466
	43.4785	1797	2386
	43.4973	1741	2373
	43.5162	1712	2425
	43.535	1757	2355
	43.5538	1728	2405
	43.5725	1780	2384
	43.5913	1767	2377
	43.6101	1711	2430
	43.629	1787	2398
	43.6478	1894	2533
	43.6666	1740	2419
	43.6853	1749	2491
	43.7041	1729	2489
	43.7229	1714	2350
	43.7418	1775	2320
	43.7606	1735	2482
	43.7794	1811	2330
	43.7981	1759	2309
	43.8169	1782	2431
	43.8357	1747	2430
	43.8546	1836	2440
	43.8734	1812	2318
	43.8922	1997	2397
	43.9109	1923	2412
	43.9297	2013	2336
	43.9485	2015	2412
	43.9674	1997	2375
	43.9862	2151	2469
	44.005	2213	2507
	44.0237	2221	2421
	44.0425	2251	2483
	44.0613	2176	2506
	44.0802	2128	2472
	44.099	2119	2557
	44.1178	2073	2475
	44.1365	2121	2628
	44.1553	1997	2549
	44.1741	2003	2614
	44.193	1990	2620
	44.2118	2052	2597
	44.2306	1967	2562
	44.2493	2070	2716
	44.2681	2008	2693
	44.2869	2118	2691
	44.3058	2105	2731
	44.3246	2125	2802
	44.3434	2275	2796
	44.3621	2387	2934
	44.3809	2785	2838
	44.3997	2829	2831
	44.4186	3117	2821
	44.4374	3250	2739
	44.4562	3319	2745
	44.4749	3232	2793
	44.4937	3033	2721
	44.5125	2854	2597
	44.5314	2650	2611
	44.5502	2756	2611
	44.569	2745	2564
	44.5877	2502	2387
	44.6065	2398	2461
	44.6253	2168	2496
	44.6442	2246	2410
	44.663	1999	2434
	44.6818	1981	2560
	44.7005	2043	2399
	44.7193	1970	2481
	44.7381	1938	2436
	44.757	1903	2392
	44.7758	1982	2516
	44.7946	1899	2539
	44.8133	1893	2545
	44.8321	1954	2498
	44.8509	1842	2520
	44.8698	1825	2556
	44.8886	1849	2480
	44.9074	1879	2556
	44.9261	1886	2563
	44.9449	1837	2600
	44.9637	1866	2506
	44.9826	1835	2572
	45.0014	1890	2580
	45.0202	1810	2653
	45.0389	1819	2716
	45.0577	1862	2614
	45.0765	1908	2750
	45.0954	1962	2683
	45.1142	1909	2683
	45.133	2068	2835
	45.1517	2220	2836
	45.1705	2372	2763
	45.1893	2660	2791
	45.2082	3202	2827
	45.227	3703	2900
	45.2458	3902	2803
	45.2645	3583	2857
	45.2833	3074	2805
	45.3021	2891	2667
	45.321	2730	2728
	45.3398	2847	2727
	45.3586	2889	2597
	45.3773	2848	2569
	45.3961	2537	2717
	45.4149	2206	2552
	45.4338	1993	2562
	45.4526	2029	2542
	45.4714	1917	2332
	45.4901	1845	2324
	45.5089	1745	2362
	45.5277	1855	2372
	45.5466	1792	2196
	45.5654	1845	2257
	45.5842	1842	2299
	45.6029	1818	2244
	45.6217	1766	2260
	45.6405	1805	2136
	45.6594	1776	2235
	45.6782	1779	2241
	45.697	1724	2141
	45.7157	1768	2191
	45.7345	1677	2056
	45.7533	1752	2079
	45.7722	1809	2182
	45.791	1663	2242
	45.8098	1792	2179
	45.8285	1688	2145
	45.8473	1701	2057
	45.8661	1705	2128
	45.885	1727	2205
	45.9038	1689	2146
	45.9226	1715	2161
	45.9413	1690	2117
	45.9601	1661	2167
	45.9789	1717	2121
	45.9978	1715	2225
	46.0166	1762	2040
	46.0354	1701	2204
	46.0541	1713	2144
	46.0729	1712	2113
	46.0917	1712	2164
	46.1106	1767	2122
	46.1294	1653	2210
	46.1482	1687	2124
	46.1669	1792	1997
	46.1857	1674	2174
	46.2045	1719	2084
	46.2234	1725	2103
	46.2422	1681	2100
	46.261	1773	2061
	46.2797	1758	2127
	46.2985	1715	2041
	46.3173	1726	2139
	46.3362	1727	2083
	46.355	1720	2168
	46.3738	1713	2089
	46.3925	1632	2139
	46.4113	1718	2178
	46.4301	1665	2109
	46.449	1719	2106
	46.4678	1712	2106
	46.4866	1707	2202
	46.5053	1647	2116
	46.5241	1702	2073
	46.5429	1660	2157
	46.5618	1748	2011
	46.5806	1696	2060
	46.5994	1761	2029
	46.6181	1673	2148
	46.6369	1750	2145
	46.6557	1706	2045
	46.6746	1707	2084
	46.6934	1756	2133
	46.7122	1772	2134
	46.7309	1784	2145
	46.7497	1681	2074
	46.7685	1704	2104
	46.7874	1712	2177
	46.8062	1727	2084
	46.825	1672	2000
	46.8438	1687	2169
	46.8625	1730	2113
	46.8813	1750	2124
	46.9001	1700	2064
	46.919	1702	2193
	46.9378	1670	2077
	46.9566	1729	2081
	46.9753	1689	2144
	46.9941	1709	2131
	47.0129	1723	2148
	47.0318	1781	2101
	47.0506	1774	2131
	47.0694	1617	2142
	47.0881	1684	2103
	47.1069	1784	2161
	47.1257	1687	2050
	47.1446	1732	2073
	47.1634	1644	2126
	47.1822	1641	2085
	47.2009	1703	2163
	47.2197	1693	2224
	47.2385	1714	2078
	47.2574	1726	2114
	47.2762	1729	2130
	47.295	1662	2121
	47.3137	1776	2106
	47.3325	1704	2068
	47.3513	1762	2185
	47.3702	1820	2061
	47.389	1755	2150
	47.4078	1707	2071
	47.4265	1795	2126
	47.4453	1720	2114
	47.4641	1724	2041
	47.483	1698	2146
	47.5018	1668	2140
	47.5206	1739	2108
	47.5393	1764	2131
	47.5581	1693	2135
	47.5769	1768	2088
	47.5958	1755	2127
[truncated: 1,726 more rows]

## Sheet: Pourbax Me-H2O
		Pourbax Diagramm for Co-H2O													Pourbax Diagramm for Ni-H2O										Pourbax Diagramm for Mn-H2O
	pH	E(CoO(OH)/Co2+)	E(CoO(OH)/CoOH+)	E(CoO(OH)/Co(OH)2)	E(CoO(OH)/HCoO2-)	E(Co3+/Co2+)	E(Co2+/Co)	E(CoOH+/Co)	E(Co(OH)2/Co)	E(HCoO2-/Co)	E(H+/H2)	E(H2O/O2)		pH	E(NiO(OH)/Ni2+)	E(NiO(OH)/Ni(OH)2)	E(NiO(OH)/HNiO2-)	E(Ni2+/Ni)	E(HNiO2-/Ni)	E(Ni(OH)2/Ni)	E(H+/H2)	E(H2O/O2)		pH	E(MnO4−/MnO2)	E(MnO2/Mn2+)	E(Mn2+/Mn)	Mn(OH)2(s)/Mn(s)	E(H+/H2)	E(H2O/O2)
	0	1.809				1.84	-0.31				0	1.23		-1	2.346			-0.27			0.059	1.289		-1	1.679	1.378	-1.21		0.059	1.289
	0.5	1.7205				1.84	-0.31				-0.0295	1.2005		-0.5	2.2575			-0.27			0.0295	1.2595		-0.5	1.6495	1.319	-1.21		0.0295	1.2595
	1	1.632					-0.31				-0.059	1.171		0	2.169			-0.27			0	1.23		0	1.62	1.26	-1.21		0	1.23
	1.5	1.5435					-0.31				-0.0885	1.1415		0.5	2.0805			-0.27			-0.0295	1.2005		0.5	1.5905	1.201	-1.21		-0.0295	1.2005
	2	1.455					-0.31				-0.118	1.112		1	1.992			-0.27			-0.059	1.171		1	1.561	1.142	-1.21		-0.059	1.171
	2.5	1.3665					-0.31				-0.1475	1.0825		1.5	1.9035			-0.27			-0.0885	1.1415		1.5	1.5315	1.083	-1.21		-0.0885	1.1415
	3	1.278					-0.31				-0.177	1.053		2	1.815			-0.27			-0.118	1.112		2	1.502	1.024	-1.21		-0.118	1.112
	3.5	1.1895					-0.31				-0.2065	1.0235		2.5	1.7265			-0.27			-0.1475	1.0825		2.5	1.4725	0.965	-1.21		-0.1475	1.0825
	4	1.101					-0.31				-0.236	0.994		3	1.638			-0.27			-0.177	1.053		3	1.443	0.906	-1.21		-0.177	1.053
	4.5	1.0125					-0.31				-0.2655	0.9645		3.5	1.5495			-0.27			-0.2065	1.0235		3.5	1.4135	0.847	-1.21		-0.2065	1.0235
	5	0.924					-0.31				-0.295	0.935		4	1.461			-0.27			-0.236	0.994		4	1.384	0.788	-1.21		-0.236	0.994
	5.5	0.8355					-0.31				-0.3245	0.9055		4.5	1.3725			-0.27			-0.2655	0.9645		4.5	1.3545	0.729	-1.21		-0.2655	0.9645
	6	0.747	0.791				-0.31	-0.24			-0.354	0.876		5	1.284			-0.27			-0.295	0.935		5	1.325	0.67	-1.21		-0.295	0.935
	6.5		0.732				-0.31	-0.255			-0.3835	0.8465		5.5	1.1955			-0.27			-0.3245	0.9055		5.5	1.2955	0.611	-1.21		-0.3245	0.9055
	7		0.673	0.617			-0.31	-0.27	-0.333		-0.413	0.817		6	1.107			-0.27			-0.354	0.876		6	1.266	0.552	-1.21		-0.354	0.876
	7.5			0.5875					-0.3625		-0.4425	0.7875		6.5	1.0185			-0.27			-0.3835	0.8465		6.5	1.2365	0.493	-1.21		-0.3835	0.8465
	8			0.558					-0.392		-0.472	0.758		7	0.93	0.937		-0.27		-0.273	-0.413	0.817		7	1.207	0.434	-1.21		-0.413	0.817
	8.5			0.5285					-0.4215		-0.5015	0.7285		7.5		0.9075				-0.3025	-0.4425	0.7875		7.5	1.1775	0.375	-1.21		-0.4425	0.7875
	9			0.499					-0.451		-0.531	0.699		8		0.878				-0.332	-0.472	0.758		8	1.148	0.316	-1.21	-1.142	-0.472	0.758
	9.5			0.4695					-0.4805		-0.5605	0.6695		8.5		0.8485				-0.3615	-0.5015	0.7285		8.5	1.1185			-1.1715	-0.5015	0.7285
	10			0.44					-0.51		-0.59	0.64		9		0.819				-0.391	-0.531	0.699		9	1.089			-1.201	-0.531	0.699
	10.5			0.4105					-0.5395		-0.6195	0.6105		9.5		0.7895				-0.4205	-0.5605	0.6695		9.5	1.0595			-1.2305	-0.5605	0.6695
	11			0.381					-0.569		-0.649	0.581		10		0.76				-0.45	-0.59	0.64		10	1.03			-1.26	-0.59	0.64
	11.5			0.3515					-0.5985		-0.6785	0.5515		10.5		0.7305				-0.4795	-0.6195	0.6105		10.5	1.0005			-1.2895	-0.6195	0.6105
	12			0.322					-0.628		-0.708	0.522		11		0.701				-0.509	-0.649	0.581		11	0.971			-1.319	-0.649	0.581
	12.5			0.2925					-0.6575		-0.7375	0.4925		11.5		0.6715				-0.5385	-0.6785	0.5515		11.5	0.9415			-1.3485	-0.6785	0.5515
	13			0.263					-0.687		-0.767	0.463		12		0.642				-0.568	-0.708	0.522		12	0.912			-1.378	-0.708	0.522
	13.5			0.2335					-0.7165		-0.7965	0.4335		12.5		0.6125				-0.5975	-0.7375	0.4925		12.5	0.8825			-1.4075	-0.7375	0.4925
	14			0.204	0.159				-0.746	-0.666	-0.826	0.404		13		0.583				-0.627	-0.767	0.463		13	0.853			-1.437	-0.767	0.463
	14.5				0.159					-0.7105				13.5		0.5535				-0.6565	-0.7965	0.4335		13.5	0.8235			-1.4665	-0.7965	0.4335
	15				0.159					-0.755				14		0.524	0.509		-0.566	-0.686	-0.826	0.404		14	0.794			-1.496	-0.826	0.404
														14.5			0.509		-0.6105					14.5	0.7645			-1.5255	-0.8555	0.3745
														15			0.509		-0.655					15	0.735			-1.555	-0.885	0.345

## Sheet: Me-Cit Distrib Diagramm
	Co-Citrate Distribution Diagramm									Ni-Citrate Distribution Diagramm									Mn-Citrate Distribution Diagramm
	pH	Co2+	Co(H2Cit)+	Co(HCit)	Co(Cit)-	CoOH+	Co(OH)2(aq)	Co(OH)3-		pH	Ni2+	Ni(H2Cit)+	Ni(HCit)	Ni(Cit)-	NiOH+	Ni(OH)2(aq)	Ni(OH)3-		pH	Mn2+	Mn(H2Cit)+	Mn(HCit)	Mn(Cit)-	MnOH+	Mn(OH)2(aq)	MnO2
	0	0.999941	5.88338e-05	1.99355e-09	1.25784e-12	2.45456e-10	1.69814e-20	9.7718e-33		0	0.999987	1.28726e-05	1.94835e-08	3.7125e-12	2.88399e-10	9.99987e-20	6.30949e-30		0	0.999992	8.31134e-06	2.28913e-09	1.62058e-13	2.51187e-11	9.99992e-21	3.16225e-32
	0.05	0.999934	6.60057e-05	2.50947e-09	1.77657e-12	2.75405e-10	2.13782e-20	1.38029e-32		0.05	0.999986	1.4442e-05	2.4526e-08	5.24356e-12	3.23589e-10	1.25891e-19	8.91238e-30		0.05	0.999991	9.32461e-06	2.88158e-09	2.28892e-13	2.81836e-11	1.25891e-20	4.46679e-32
	0.1	0.999926	7.40509e-05	3.15886e-09	2.50917e-12	3.09007e-10	2.69134e-20	1.9497e-32		0.1	0.999984	1.62025e-05	3.08731e-08	7.40595e-12	3.63072e-10	1.58487e-19	1.2589e-29		0.1	0.99999	1.04613e-05	3.62732e-09	3.23285e-13	3.16224e-11	1.58488e-20	6.30951e-32
	0.15	0.999917	8.30756e-05	3.97625e-09	3.54383e-12	3.46708e-10	3.38816e-20	2.754e-32		0.15	0.999982	1.81773e-05	3.88624e-08	1.046e-11	4.07373e-10	1.99523e-19	1.77825e-29		0.15	0.999988	1.17364e-05	4.56599e-09	4.56599e-13	3.54809e-11	1.99524e-20	8.9124e-32
	0.2	0.999907	9.31985e-05	5.00506e-09	5.00506e-12	3.89009e-10	4.2654e-20	3.89009e-32		0.2	0.99998	2.03926e-05	4.89184e-08	1.47731e-11	4.57079e-10	2.51184e-19	2.51184e-29		0.2	0.999987	1.31668e-05	5.74749e-09	6.4488e-13	3.98102e-11	2.51185e-20	1.25891e-31
	0.25	0.999895	0.000104553	6.29995e-09	7.06866e-12	4.3647e-10	5.36976e-20	5.49483e-32		0.25	0.999977	2.28775e-05	6.15755e-08	2.08645e-11	5.1285e-10	3.16221e-19	3.54805e-29		0.25	0.999985	1.47712e-05	7.23461e-09	9.10783e-13	4.46677e-11	3.16223e-20	1.77825e-31
	0.3	0.999883	0.000117289	7.92969e-09	9.98289e-12	4.89721e-10	6.76004e-20	7.76156e-32		0.3	0.999974	2.56647e-05	7.75061e-08	2.9467e-11	5.75425e-10	3.98097e-19	5.01174e-29		0.3	0.999983	1.65708e-05	9.10634e-09	1.2863e-12	5.01179e-11	3.98101e-20	2.51184e-31
	0.35	0.999868	0.000131573	9.9808e-09	1.40983e-11	5.49469e-10	8.51026e-20	1.09633e-31		0.35	0.999971	2.87909e-05	9.75562e-08	4.16155e-11	6.45636e-10	5.01173e-19	7.07925e-29		0.35	0.999981	1.85893e-05	1.14621e-08	1.81662e-12	5.62331e-11	5.01178e-20	3.54807e-31
	0.4	0.999852	0.000147592	1.25621e-08	1.99097e-11	6.16504e-10	1.07136e-19	1.54859e-31		0.4	0.999968	3.22971e-05	1.2279e-07	5.87711e-11	7.24412e-10	6.30937e-19	9.99968e-29		0.4	0.999979	2.08533e-05	1.44269e-08	2.56551e-12	6.30944e-11	6.30944e-20	5.01177e-31
	0.45	0.999834	0.000165558	1.58106e-08	2.81158e-11	6.91716e-10	1.34874e-19	2.1874e-31		0.45	0.999964	3.62295e-05	1.54547e-07	8.29969e-11	8.12801e-10	7.94299e-19	1.41249e-28		0.45	0.999977	2.33923e-05	1.81582e-08	3.62304e-12	7.07929e-11	7.9431e-20	7.07929e-31
	0.5	0.999814	0.000185704	1.98986e-08	3.97029e-11	7.76103e-10	1.69793e-19	3.08972e-31		0.5	0.999959	4.06394e-05	1.94513e-07	1.17205e-10	9.11974e-10	9.99959e-19	1.99518e-28		0.5	0.999974	2.62398e-05	2.28539e-08	5.11635e-12	7.94307e-11	9.99974e-20	9.99974e-31
	0.55	0.999792	0.000208295	2.50425e-08	5.60632e-11	8.70782e-10	2.13752e-19	4.36425e-31		0.55	0.999954	4.55847e-05	2.44804e-07	1.65508e-10	1.02325e-09	1.25887e-18	2.81825e-28		0.55	0.999971	2.94329e-05	2.8763e-08	7.22493e-12	8.91225e-11	1.25889e-19	1.4125e-30
	0.6	0.999766	0.000233624	3.1515e-08	7.91621e-11	9.77009e-10	2.69091e-19	6.16451e-31		0.6	0.999949	5.113e-05	3.08088e-07	2.33709e-10	1.14809e-09	1.58481e-18	3.98087e-28		0.6	0.999967	3.30135e-05	3.61986e-08	1.02021e-11	9.99967e-11	1.58484e-19	1.9952e-30
	0.65	0.999738	0.000262021	3.96585e-08	1.11773e-10	1.09619e-09	3.38755e-19	8.70735e-31		0.65	0.999942	5.73474e-05	3.87716e-07	3.3e-10	1.28818e-09	1.99515e-18	5.62309e-28		0.65	0.999963	3.70281e-05	4.55546e-08	1.44056e-11	1.12198e-10	1.99519e-19	2.81828e-30
	0.7	0.999706	0.000293856	4.99038e-08	1.5781e-10	1.22991e-09	4.26454e-19	1.22991e-30		0.7	0.999935	6.43181e-05	4.87902e-07	4.65943e-10	1.44535e-09	2.51172e-18	7.94277e-28		0.7	0.999958	4.15292e-05	5.73262e-08	2.03401e-11	1.25887e-10	2.51178e-19	3.98091e-30
	0.75	0.99967	0.000329539	6.27924e-08	2.22796e-10	1.37993e-09	5.36855e-19	1.73723e-30		0.75	0.999927	7.21323e-05	6.13946e-07	6.57855e-10	1.62169e-09	3.16205e-18	1.12194e-27		0.75	0.999953	4.6575e-05	7.21361e-08	2.87179e-11	1.41247e-10	3.16213e-19	5.62315e-30
	0.8	0.99963	0.000369532	7.90045e-08	3.14523e-10	1.54824e-09	6.75833e-19	2.4538e-30		0.8	0.999918	8.08914e-05	7.72507e-07	9.28757e-10	1.81955e-09	3.98075e-18	1.58476e-27		0.8	0.999948	5.22309e-05	9.07669e-08	4.05441e-11	1.58481e-10	3.98086e-19	7.94287e-30
	0.85	0.999586	0.000414349	9.93954e-08	4.43983e-10	1.73708e-09	8.50785e-19	3.46593e-30		0.85	0.999908	9.07083e-05	9.71957e-07	1.31113e-09	2.04155e-09	5.01141e-18	2.23852e-27		0.85	0.999941	5.857e-05	1.14202e-07	5.72368e-11	1.77818e-10	5.01158e-19	1.12195e-29
	0.9	0.999535	0.000464565	1.25039e-07	6.2668e-10	1.94894e-09	1.07102e-18	4.89551e-30		0.9	0.999897	0.000101709	1.22281e-06	1.8508e-09	2.29063e-09	6.30892e-18	3.16195e-27		0.9	0.999934	6.56739e-05	1.43679e-07	8.07965e-11	1.99513e-10	6.30916e-19	1.58479e-29
	0.95	0.999479	0.000520819	1.57285e-07	8.84478e-10	2.18662e-09	1.34826e-18	6.91471e-30		0.95	0.999884	0.000114035	1.53829e-06	2.6124e-09	2.5701e-09	7.94236e-18	4.46632e-27		0.95	0.999926	7.36335e-05	1.80749e-07	1.14045e-10	2.23856e-10	7.9427e-19	2.23856e-29
	1	0.999416	0.000583827	1.97826e-07	1.2482e-09	2.45328e-09	1.69725e-18	9.76666e-30		1	0.99987	0.000127844	1.93499e-06	3.68705e-09	2.88366e-09	9.9987e-18	6.30875e-27		1	0.999917	8.25505e-05	2.27363e-07	1.60961e-10	2.51168e-10	9.99917e-19	3.16202e-29
	1.05	0.999345	0.000654385	2.4879e-07	1.7613e-09	2.75243e-09	2.13656e-18	1.37948e-29		1.05	0.999854	0.00014331	2.43375e-06	5.20326e-09	3.23546e-09	1.25874e-17	8.91121e-27		1.05	0.999907	9.25383e-05	2.85971e-07	2.27154e-10	2.81812e-10	1.25881e-18	4.46642e-29
	1.1	0.999266	0.000733377	3.12844e-07	2.48501e-09	3.08803e-09	2.68956e-18	1.94841e-29		1.1	0.999836	0.000160629	3.06071e-06	7.34214e-09	3.63019e-09	1.58463e-17	1.25872e-26		1.1	0.999896	0.000103723	3.59645e-07	3.20534e-10	3.16195e-10	1.58473e-18	6.30892e-29
	1.15	0.999178	0.000821789	3.93333e-07	3.50558e-09	3.46452e-09	3.38566e-18	2.75196e-29		1.15	0.999816	0.000180018	3.84871e-06	1.03589e-08	4.07305e-09	1.9949e-17	1.77795e-26		1.15	0.999883	0.000116245	4.52245e-07	4.52245e-10	3.54772e-10	1.99503e-18	8.91147e-29
	1.2	0.999079	0.000920715	4.94453e-07	4.94453e-09	3.88687e-09	4.26187e-18	3.88687e-29		1.2	0.999793	0.000201719	4.8389e-06	1.46132e-08	4.56994e-09	2.51137e-17	2.51137e-26		1.2	0.999869	0.00013026	5.68607e-07	6.37988e-10	3.98055e-10	2.51156e-18	1.25876e-28
	1.25	0.998968	0.00103137	6.21461e-07	6.9729e-09	4.36065e-09	5.36478e-18	5.48974e-29		1.25	0.999768	0.000226	6.08288e-06	2.06115e-08	5.12742e-09	3.16154e-17	3.54731e-26		1.25	0.999853	0.000145943	7.14798e-07	8.99877e-10	4.46618e-10	3.16181e-18	1.77802e-28
	1.3	0.998844	0.00115509	7.80938e-07	9.83143e-09	4.89213e-09	6.75301e-18	7.7535e-29		1.3	0.999739	0.00025316	7.6453e-06	2.90666e-08	5.7529e-09	3.98003e-17	5.01057e-26		1.3	0.999836	0.000163485	8.98418e-07	1.26905e-09	5.01105e-10	3.98042e-18	2.51147e-28
	1.35	0.998706	0.00129337	9.81124e-07	1.38587e-08	5.4883e-09	8.50036e-18	1.09506e-28		1.35	0.999707	0.000283527	9.60714e-06	4.09821e-08	6.45465e-09	5.0104e-17	7.07738e-26		1.35	0.999816	0.0001831	1.12899e-06	1.78932e-09	5.62238e-10	5.01095e-18	3.54748e-28
	1.4	0.998551	0.00144785	1.23232e-06	1.9531e-08	6.15701e-09	1.06997e-17	1.54657e-28		1.4	0.99967	0.000317466	1.20697e-05	5.77694e-08	7.24197e-09	6.30749e-17	9.9967e-26		1.4	0.999794	0.000205024	1.41842e-06	2.52235e-09	6.30827e-10	6.30827e-18	5.01084e-28
	1.45	0.998378	0.00162034	1.54741e-06	2.75173e-08	6.90709e-09	1.34677e-17	2.18421e-28		1.45	0.999629	0.00035538	1.51598e-05	8.14129e-08	8.12529e-09	7.94034e-17	1.41201e-25		1.45	0.999769	0.000229517	1.78162e-06	3.55479e-09	7.07782e-10	7.94145e-18	7.07782e-28
	1.5	0.998185	0.00181281	1.94247e-06	3.87573e-08	7.74838e-09	1.69516e-17	3.08469e-28		1.5	0.999583	0.000397712	1.90357e-05	1.14701e-07	9.11631e-09	9.99583e-17	1.99443e-25		1.5	0.999741	0.000256866	2.23721e-06	5.00848e-09	7.94122e-10	9.99741e-18	9.99741e-28
	1.55	0.99797	0.00202746	2.43755e-06	5.45698e-08	8.69196e-09	2.13362e-17	4.3563e-28		1.55	0.999531	0.000444949	2.38952e-05	1.61551e-07	1.02281e-08	1.25833e-16	2.81706e-25		1.55	0.99971	0.000287386	2.80844e-06	7.05449e-09	8.90992e-10	1.25856e-17	1.41213e-27
	1.6	0.99773	0.00226666	3.05764e-06	7.68044e-08	9.75019e-09	2.68543e-17	6.15195e-28		1.6	0.999472	0.000497624	2.99848e-05	2.27458e-07	1.14755e-08	1.58406e-16	3.97897e-25		1.6	0.999675	0.000321424	3.52434e-06	9.93294e-09	9.99675e-10	1.58438e-17	1.99461e-27
	1.65	0.997463	0.002533	3.83385e-06	1.08053e-07	1.0937e-08	3.37985e-17	8.68754e-28		1.65	0.999406	0.00055632	3.76119e-05	3.20129e-07	1.28748e-08	1.99408e-16	5.62007e-25		1.65	0.999636	0.000359356	4.42105e-06	1.39806e-08	1.12161e-09	1.99454e-17	2.81736e-27
	1.7	0.997166	0.00282929	4.80483e-06	1.51942e-07	1.22678e-08	4.2537e-17	1.22678e-27		1.7	0.999331	0.000621673	4.71587e-05	4.50362e-07	1.44447e-08	2.51021e-16	7.93797e-25		1.7	0.999593	0.000401596	5.54357e-06	1.96693e-08	1.25841e-09	2.51086e-17	3.97945e-27
	1.75	0.996835	0.00315858	6.01856e-06	2.13547e-07	1.37602e-08	5.35332e-17	1.7323e-27		1.75	0.999246	0.000694369	5.91004e-05	6.33272e-07	1.62059e-08	3.15989e-16	1.12117e-24		1.75	0.999544	0.00044859	6.94784e-06	2.76599e-08	1.41189e-09	3.16084e-17	5.62085e-27
	1.8	0.996468	0.00352414	7.53447e-06	2.99953e-07	1.54335e-08	6.73695e-17	2.44604e-27		1.8	0.99915	0.000775153	7.40265e-05	8.89994e-07	1.81815e-08	3.97769e-16	1.58355e-24		1.8	0.99949	0.000500822	8.70329e-06	3.88762e-08	1.58409e-09	3.97904e-17	7.93923e-27
	1.85	0.996061	0.00392944	9.42607e-06	4.21047e-07	1.73096e-08	8.47785e-17	3.45371e-27		1.85	0.999041	0.000864821	9.26672e-05	1.25005e-06	2.03978e-08	5.00707e-16	2.23657e-24		1.85	0.99943	0.00055881	1.08959e-05	5.4609e-08	1.77727e-09	5.00902e-17	1.12138e-26
	1.9	0.995609	0.00437821	1.17841e-05	5.90604e-07	1.94128e-08	1.06681e-16	4.87628e-27		1.9	0.998918	0.000964224	0.000115925	1.7546e-06	2.28839e-08	6.30275e-16	3.15886e-24		1.9	0.999363	0.00062311	1.36322e-05	7.66593e-08	1.99399e-09	6.30556e-17	1.58388e-26
	1.95	0.99511	0.00487433	1.47202e-05	8.2778e-07	2.17706e-08	1.34237e-16	6.88448e-27		1.95	0.998778	0.00107426	0.000144914	2.461e-06	2.56726e-08	7.93358e-16	4.46138e-24		1.95	0.999289	0.000694312	1.70433e-05	1.07536e-07	2.23713e-09	7.93763e-17	2.23713e-26
	2	0.994559	0.0054219	1.83718e-05	1.15918e-06	2.44135e-08	1.689e-16	9.7192e-27		2	0.99862	0.00119589	0.000181005	3.44898e-06	2.88005e-08	9.9862e-16	6.30086e-24		2	0.999206	0.000773037	2.12912e-05	1.5073e-07	2.50989e-09	9.99206e-17	3.15977e-26
	2.05	0.99395	0.00602511	2.29068e-05	1.62168e-06	2.73757e-08	2.12503e-16	1.37203e-26		2.05	0.998439	0.00133008	0.000225881	4.82924e-06	3.23089e-08	1.25696e-15	8.8986e-24		2.05	0.999113	0.000859934	2.65745e-05	2.11089e-07	2.81588e-09	1.25781e-16	4.46288e-26
	2.1	0.993281	0.00668827	2.85308e-05	2.26628e-06	3.06953e-08	2.67345e-16	1.93674e-26		2.1	0.998234	0.00147786	0.000281601	6.75513e-06	3.62437e-08	1.58209e-15	1.2567e-23		2.1	0.999011	0.000955674	3.31367e-05	2.95332e-07	3.15915e-09	1.58333e-16	6.30333e-26
	2.15	0.992546	0.00741567	3.54936e-05	3.16337e-06	3.44152e-08	3.36318e-16	2.7337e-26		2.15	0.998	0.00164025	0.000350679	9.43866e-06	4.06565e-08	1.99127e-15	1.77472e-23		2.15	0.998897	0.00106094	4.12754e-05	4.12754e-07	3.54422e-09	1.99306e-16	8.90268e-26
	2.2	0.99174	0.00821157	4.40987e-05	4.40987e-06	3.85832e-08	4.23056e-16	3.85832e-26		2.2	0.997732	0.00181827	0.000436173	1.31722e-05	4.56052e-08	2.50619e-15	2.50619e-23		2.2	0.998772	0.00117642	5.13527e-05	5.76187e-07	3.97618e-09	2.5088e-16	1.25738e-25
	2.25	0.990859	0.00908004	5.47127e-05	6.13886e-06	4.32526e-08	5.32123e-16	5.44518e-26		2.25	0.997427	0.00201292	0.000541784	1.8358e-05	5.11542e-08	3.15414e-15	3.539e-23		2.25	0.998633	0.00130279	6.38081e-05	8.03296e-07	4.46073e-09	3.15795e-16	1.77585e-25
	2.3	0.989899	0.0100249	6.77765e-05	8.53256e-06	4.84831e-08	6.69254e-16	7.68406e-26		2.3	0.997077	0.00222513	0.000671979	2.55479e-05	5.73758e-08	3.96944e-15	4.99722e-23		2.3	0.998479	0.00144071	7.91727e-05	1.11834e-06	5.00425e-09	3.97502e-16	2.50807e-25
	2.35	0.988855	0.0110495	8.38188e-05	1.18397e-05	5.43416e-08	8.41652e-16	1.08426e-25		2.35	0.996677	0.00245575	0.000832118	3.54964e-05	6.43508e-08	4.99522e-15	7.05593e-23		2.35	0.99831	0.00159077	9.8086e-05	1.55456e-06	5.61391e-09	5.0034e-16	3.54214e-25
	2.4	0.987723	0.0121566	0.000103469	1.63988e-05	6.09025e-08	1.05836e-15	1.5298e-25		2.4	0.996217	0.00270551	0.00102861	4.92322e-05	7.21695e-08	6.2857e-15	9.96217e-23		2.4	0.998123	0.00175352	0.000121314	2.15729e-06	6.29773e-09	6.29773e-16	5.00247e-25
	2.45	0.986501	0.0133483	0.000127476	2.26687e-05	6.82492e-08	1.33075e-15	2.15823e-25		2.45	0.995688	0.00297494	0.00126905	6.81519e-05	8.09325e-08	7.90903e-15	1.40645e-22		2.45	0.997918	0.00192939	0.000149769	2.98828e-06	7.06472e-09	7.92674e-16	7.06472e-25
	2.5	0.985186	0.0146258	0.000156718	3.12694e-05	7.64748e-08	1.67309e-15	3.04452e-25		2.5	0.995079	0.00326436	0.00156242	9.41452e-05	9.07523e-08	9.95079e-15	1.98544e-22		2.5	0.997693	0.00211873	0.000184534	4.1312e-06	7.92495e-09	9.97693e-16	9.97693e-25
	2.55	0.983776	0.015989	0.00019223	4.3035e-05	8.56833e-08	2.10327e-15	4.29434e-25		2.55	0.994377	0.00357382	0.00191925	0.000129757	1.01754e-07	1.25185e-14	2.80254e-22		2.55	0.997446	0.00232171	0.000226886	5.69913e-06	8.88974e-09	1.25571e-15	1.40893e-24
	2.6	0.982269	0.0174368	0.000235216	5.90835e-05	9.5991e-08	2.64381e-15	6.05662e-25		2.6	0.993567	0.00390301	0.0023518	0.000178402	1.14077e-07	1.5747e-14	3.95546e-22		2.6	0.997175	0.00253833	0.000278323	7.8442e-06	9.97175e-09	1.58042e-15	1.98963e-24
	2.65	0.980666	0.0189663	0.000287067	8.09064e-05	1.07528e-07	3.32293e-15	8.54124e-25		2.65	0.99263	0.00425124	0.00287419	0.000244633	1.27875e-07	1.98056e-14	5.58197e-22		2.65	0.99688	0.00276839	0.000340586	1.07703e-05	1.11852e-08	1.98904e-15	2.80959e-24
	2.7	0.978967	0.0205734	0.000349386	0.000110485	1.20439e-07	4.17607e-15	1.20439e-24		2.7	0.991545	0.00461737	0.00350263	0.000334499	1.43322e-07	2.49065e-14	7.87612e-22		2.7	0.996558	0.00301144	0.000415695	1.47494e-05	1.25459e-08	2.50324e-15	3.96737e-24
	2.75	0.977174	0.0222519	0.000424001	0.000150441	1.34887e-07	5.24773e-15	1.69813e-24		2.75	0.990289	0.00499973	0.00425546	0.000455981	1.60606e-07	3.13157e-14	1.11112e-21		2.75	0.996207	0.0032668	0.000505967	2.01429e-05	1.40718e-08	3.15028e-15	5.60208e-24
	2.8	0.975289	0.023994	0.000512984	0.000204222	1.51054e-07	6.59376e-15	2.39405e-24		2.8	0.988831	0.00539611	0.00515325	0.000619557	1.79938e-07	3.93661e-14	1.56719e-21		2.8	0.995825	0.00353348	0.000614049	2.74286e-05	1.57828e-08	3.96445e-15	7.91012e-24
	2.85	0.973315	0.0257903	0.000618666	0.000276348	1.69143e-07	8.28425e-15	3.37484e-24		2.85	0.987138	0.00580371	0.00621879	0.000838891	2.01548e-07	4.94741e-14	2.20993e-21		2.85	0.99541	0.00381025	0.000742939	3.72351e-05	1.77012e-08	4.98887e-15	1.11687e-23
	2.9	0.971254	0.0276292	0.000743649	0.000372707	1.89379e-07	1.04072e-14	4.757e-24		2.9	0.985172	0.00621908	0.00747698	0.00113169	2.2569e-07	6.21602e-14	3.11539e-21		2.9	0.994958	0.00409554	0.000896007	5.03862e-05	1.9852e-08	6.27776e-15	1.5769e-23
	2.95	0.96911	0.0294977	0.000890817	0.000500943	2.12018e-07	1.30729e-14	6.70461e-24		2.95	0.982886	0.00663817	0.00895464	0.00152072	2.52641e-07	7.80734e-14	4.39039e-21		2.95	0.994467	0.00438756	0.00107702	6.79552e-05	2.22634e-08	7.89934e-15	2.22634e-23
	3	0.966884	0.0313813	0.00106334	0.00067092	2.37342e-07	1.64201e-14	9.44875e-24		3	0.980228	0.00705628	0.0106801	0.00203505	2.82701e-07	9.80228e-14	6.18482e-21		3	0.993934	0.00468421	0.00129014	9.13349e-05	2.49665e-08	9.93934e-15	3.1431e-23
	3.05	0.964576	0.0332639	0.00126466	0.00089531	2.65666e-07	2.06223e-14	1.33149e-23		3.05	0.977137	0.00746813	0.0126827	0.00271151	3.16195e-07	1.23014e-13	8.70875e-21		3.05	0.993354	0.00498321	0.00153996	0.000122323	2.79965e-08	1.25056e-14	4.43715e-23
	3.1	0.962182	0.0351286	0.00149851	0.00119031	2.97343e-07	2.58975e-14	1.87611e-23		3.1	0.973544	0.00786787	0.0149919	0.00359631	3.53472e-07	1.54296e-13	1.22562e-20		3.1	0.992723	0.00528205	0.00183148	0.000163231	3.13927e-08	1.57336e-14	6.26366e-23
	3.15	0.959697	0.0369574	0.00176889	0.00157653	3.32762e-07	3.25188e-14	2.64322e-23		3.15	0.969367	0.00824916	0.0176364	0.00474689	3.94901e-07	1.93414e-13	1.72381e-20		3.15	0.992035	0.0055781	0.00217013	0.000217013	3.51987e-08	1.97937e-14	8.84152e-23
	3.2	0.957108	0.0387316	0.00208001	0.00208001	3.72358e-07	4.08283e-14	3.72358e-23		3.2	0.964518	0.00860526	0.0206426	0.00623396	4.4087e-07	2.42276e-13	2.42276e-20		3.2	0.991282	0.00586864	0.00256176	0.000287434	3.94637e-08	2.48999e-14	1.24795e-22
	3.25	0.954398	0.0404321	0.00243628	0.00273355	4.1661e-07	5.12542e-14	5.24481e-23		3.25	0.958894	0.00892913	0.0240331	0.00814346	4.9178e-07	3.03229e-13	3.40228e-20		3.25	0.990457	0.00615091	0.00301258	0.000379262	4.42421e-08	3.1321e-14	1.76131e-22
	3.3	0.95154	0.0420396	0.00284223	0.00357815	4.66044e-07	6.4332e-14	7.3863e-23		3.3	0.952383	0.00921357	0.0278245	0.0105786	5.48039e-07	3.7915e-13	4.77322e-20		3.3	0.98955	0.00642215	0.00352923	0.000498517	4.9595e-08	3.93947e-14	2.48564e-22
	3.35	0.948498	0.0435344	0.00330242	0.00466479	5.21238e-07	8.07303e-14	1.04001e-22		3.35	0.944861	0.00945139	0.0320255	0.0136614	6.10054e-07	4.73552e-13	6.6891e-20		3.35	0.988549	0.00667968	0.00411866	0.000652763	5.55902e-08	4.95448e-14	3.5075e-22
	3.4	0.945225	0.0448966	0.00382132	0.00605639	5.82821e-07	1.01283e-13	1.46398e-22		3.4	0.936196	0.00963557	0.0366334	0.0175339	6.78214e-07	5.907e-13	9.36196e-20		3.4	0.987439	0.00692092	0.00478811	0.00085146	6.23032e-08	6.23032e-14	4.94892e-22
	3.45	0.94166	0.0461064	0.00440312	0.00782998	6.51469e-07	1.27026e-13	2.06013e-22		3.45	0.92625	0.00975953	0.0416322	0.0223578	7.52884e-07	7.35746e-13	1.30836e-19		3.45	0.986205	0.00714343	0.00554507	0.00110639	6.9818e-08	7.83371e-14	6.9818e-22
	3.5	0.937725	0.0471433	0.0050515	0.0100791	7.27907e-07	1.59249e-13	2.89785e-22		3.5	0.914879	0.00981739	0.046989	0.0283137	8.3438e-07	9.14879e-13	1.82542e-19		3.5	0.984826	0.00734492	0.00639716	0.00143215	7.82275e-08	9.84826e-14	9.84826e-22
	3.55	0.933327	0.0479869	0.00576929	0.0129158	8.12894e-07	1.99542e-13	4.07412e-22		3.55	0.901946	0.00980427	0.052652	0.0355971	9.22955e-07	1.13548e-12	2.54203e-19		3.55	0.983278	0.00752327	0.00735202	0.00184674	8.76347e-08	1.23787e-13	1.38892e-21
	3.6	0.928352	0.0486161	0.00655814	0.0164733	9.0722e-07	2.49869e-13	5.72417e-22		3.6	0.88732	0.00971664	0.0585486	0.0444136	1.01878e-06	1.40631e-12	3.53249e-19		3.6	0.981534	0.00767654	0.00841716	0.00237228	9.81534e-08	1.55563e-13	1.95842e-21
	3.65	0.922664	0.04901	0.00741797	0.0209067	1.01168e-06	3.12639e-13	8.03607e-22		3.65	0.870892	0.0095527	0.0645842	0.0549701	1.12193e-06	1.73766e-12	4.89739e-19		3.65	0.979561	0.00780298	0.00959976	0.00303571	1.09909e-07	1.95448e-13	2.76078e-21
	3.7	0.916111	0.0491475	0.00834644	0.0263938	1.12706e-06	3.90794e-13	1.12706e-21		3.7	0.852578	0.00931266	0.0706437	0.0674642	1.23235e-06	2.14158e-12	6.77227e-19		3.7	0.977323	0.00790098	0.0109064	0.00386973	1.23038e-07	2.45492e-13	3.89079e-21
	3.75	0.908519	0.0490082	0.00933832	0.0331336	1.2541e-06	4.87903e-13	1.57882e-21		3.75	0.832333	0.00899903	0.0765942	0.0820721	1.34989e-06	2.63207e-12	9.33893e-19		3.75	0.974774	0.00796909	0.0123427	0.0049137	1.37691e-07	3.08251e-13	5.48156e-21
	3.8	0.899698	0.0485734	0.0103848	0.0413426	1.39347e-06	6.0827e-13	2.2085e-21		3.8	0.810158	0.00861677	0.0822896	0.0989338	1.47425e-06	3.2253e-12	1.28401e-18		3.8	0.971866	0.00800603	0.0139129	0.00621466	1.5403e-07	3.86907e-13	7.71981e-21
	3.85	0.88945	0.0478273	0.011473	0.0512478	1.54569e-06	7.57045e-13	3.08405e-21		3.85	0.786107	0.00817327	0.0875781	0.11814	1.60503e-06	3.93987e-12	1.75988e-18		3.85	0.968541	0.00801065	0.0156195	0.0078283	1.72234e-07	4.85421e-13	1.08672e-20
	3.9	0.877578	0.046759	0.0125853	0.0630761	1.71114e-06	9.40342e-13	4.29819e-21		3.9	0.760291	0.00767809	0.092311	0.139718	1.74173e-06	4.79711e-12	2.40425e-18		3.9	0.964735	0.00798196	0.0174626	0.00981995	1.9249e-07	6.08707e-13	1.529e-20
	3.95	0.863894	0.0453645	0.0136999	0.0770401	1.88999e-06	1.16536e-12	5.97668e-21		3.95	0.732876	0.00714262	0.0963513	0.163628	1.88378e-06	5.82144e-12	3.27364e-18		3.95	0.960376	0.00791914	0.0194392	0.0122653	2.15001e-07	7.62854e-13	2.15001e-20
	4	0.848238	0.0436491	0.0147902	0.0933201	2.08218e-06	1.44052e-12	8.2893e-21		4	0.704083	0.00657941	0.0995834	0.189752	2.0306e-06	7.04083e-12	4.44246e-18		4	0.955385	0.00782159	0.0215424	0.0152509	2.39982e-07	9.55385e-13	3.02119e-20
	4.05	0.830497	0.0416288	0.0158268	0.112045	2.28738e-06	1.77557e-12	1.1464e-20		4.05	0.674173	0.00600153	0.101921	0.217902	2.18158e-06	8.48734e-12	6.00858e-18		4.05	0.949675	0.00768896	0.0237612	0.0188742	2.67655e-07	1.19557e-12	4.24204e-20
	4.1	0.810612	0.0393322	0.0167783	0.133275	2.50503e-06	2.18179e-12	1.58057e-20		4.1	0.643443	0.00542178	0.10331	0.247823	2.3362e-06	1.01979e-11	8.10046e-18		4.1	0.943157	0.00752123	0.0260789	0.0232428	2.98252e-07	1.4948e-12	5.95092e-20
	4.15	0.788601	0.0368002	0.0176137	0.156982	2.73437e-06	2.67213e-12	2.17199e-20		4.15	0.612203	0.00485207	0.103735	0.279207	2.49399e-06	1.22151e-11	1.08867e-17		4.15	0.935734	0.00731879	0.0284734	0.0284734	3.32011e-07	1.86703e-12	8.33974e-20
	4.2	0.764561	0.0340849	0.0183046	0.183046	2.97449e-06	3.26146e-12	2.97449e-20		4.2	0.580771	0.00430276	0.103216	0.311708	2.65464e-06	1.45883e-11	1.45883e-17		4.2	0.927312	0.00708251	0.0309163	0.0346887	3.6917e-07	2.3293e-12	1.16742e-19
	4.25	0.73867	0.0312466	0.0188279	0.211253	3.22441e-06	3.96689e-12	4.05929e-20		4.25	0.549454	0.00378238	0.101804	0.344957	2.81794e-06	1.73753e-11	1.94954e-17		4.25	0.917799	0.00681389	0.033373	0.0420141	4.09966e-07	2.90233e-12	1.6321e-19
	4.3	0.711178	0.0283504	0.0191672	0.241301	3.4832e-06	4.80815e-12	5.5205e-20		4.3	0.518538	0.00329733	0.0995778	0.378584	2.98387e-06	2.06434e-11	2.59884e-17		4.3	0.907109	0.00651506	0.0358029	0.050573	4.54631e-07	3.61126e-12	2.27855e-19
	4.35	0.682398	0.0254613	0.0193144	0.272823	3.75005e-06	5.80815e-12	7.48234e-20		4.35	0.488278	0.00285194	0.0966363	0.412231	3.15259e-06	2.44719e-11	3.45674e-17		4.35	0.89517	0.00618892	0.0381605	0.0604804	5.03391e-07	4.48648e-12	3.17618e-19
	4.4	0.652678	0.0226402	0.0192699	0.305408	4.02438e-06	6.99357e-12	1.01088e-19		4.4	0.458895	0.00244855	0.0930912	0.445562	3.3244e-06	2.89543e-11	4.58895e-17		4.4	0.881927	0.00583909	0.0403966	0.0718365	5.56458e-07	5.56458e-12	4.42011e-19
	4.45	0.622388	0.0199398	0.0190423	0.338626	4.30587e-06	8.39578e-12	1.36164e-19		4.45	0.430568	0.00208777	0.08906	0.478281	3.49979e-06	3.42012e-11	6.08194e-17		4.45	0.867349	0.00546996	0.0424604	0.0847196	6.14036e-07	6.8896e-12	6.14036e-19
	4.5	0.591891	0.0174023	0.0186469	0.372055	4.59454e-06	1.00518e-11	1.82912e-19		4.5	0.403439	0.0017688	0.0846602	0.510128	3.67941e-06	4.03439e-11	8.04967e-17		4.5	0.851432	0.00508651	0.0443017	0.0991791	6.76317e-07	8.51432e-12	8.51432e-19
	4.55	0.561532	0.0150583	0.0181041	0.4053	4.89074e-06	1.20054e-11	2.45118e-19		4.55	0.377609	0.00148974	0.080004	0.540894	3.86404e-06	4.75381e-11	1.06425e-16		4.55	0.834201	0.00469424	0.0458739	0.11523	7.43483e-07	1.0502e-11	1.17834e-18
	4.6	0.531619	0.0129266	0.0174376	0.438012	5.19518e-06	1.43087e-11	3.27794e-19		4.6	0.353143	0.00124792	0.0751947	0.57041	4.05463e-06	5.59694e-11	1.40589e-16		4.6	0.815715	0.0042989	0.0471365	0.132849	8.15715e-07	1.29282e-11	1.62757e-18
	4.65	0.502415	0.0110153	0.0166724	0.469892	5.50887e-06	1.7024e-11	4.37585e-19		4.65	0.330077	0.00104017	0.0703241	0.598555	4.25221e-06	6.58589e-11	1.85616e-16		4.65	0.796063	0.00390629	0.0480578	0.151972	8.93197e-07	1.58835e-11	2.24361e-18
	4.7	0.474134	0.00932353	0.0158336	0.500703	5.83312e-06	2.02256e-11	5.83312e-19		4.7	0.308415	0.00086308	0.0654713	0.625246	4.45796e-06	7.74704e-11	2.44983e-16		4.7	0.775363	0.00352195	0.0486165	0.172498	9.76124e-07	1.94762e-11	3.08678e-18
	4.75	0.446943	0.00784317	0.0149448	0.530263	6.16953e-06	2.40022e-11	7.76697e-19		4.75	0.288143	0.00071319	0.0607023	0.650437	4.67313e-06	9.11188e-11	3.23302e-16		4.75	0.753757	0.00315098	0.0488029	0.194288	1.06471e-06	2.38359e-11	4.23869e-18
	4.8	0.42096	0.00656115	0.0140275	0.558445	6.5199e-06	2.84604e-11	1.03333e-18		4.8	0.269226	0.000587127	0.0560702	0.674112	4.8991e-06	1.07181e-10	4.26694e-16		4.8	0.731407	0.00279776	0.0486195	0.217175	1.1592e-06	2.91178e-11	5.80977e-18
	4.85	0.396264	0.00546111	0.0131003	0.585168	6.88627e-06	3.37275e-11	1.37399e-18		4.85	0.251615	0.00048171	0.0516161	0.696282	5.13731e-06	1.26106e-10	5.63295e-16		4.85	0.708483	0.00246583	0.0480799	0.24097	1.25988e-06	3.55082e-11	7.94931e-18
	4.9	0.372895	0.00452491	0.012179	0.610394	7.27087e-06	3.99564e-11	1.82636e-18		4.9	0.235252	0.000394009	0.0473703	0.716978	5.38931e-06	1.48434e-10	7.43932e-16		4.9	0.685162	0.00215783	0.0472081	0.265471	1.36708e-06	4.32308e-11	1.08591e-17
	4.95	0.350865	0.00373396	0.0112764	0.634117	7.67609e-06	4.73304e-11	2.42739e-18		4.95	0.220073	0.000321383	0.0433534	0.736247	5.65674e-06	1.7481e-10	9.83029e-16		4.95	0.66162	0.00187542	0.046036	0.290468	1.48118e-06	5.25543e-11	1.48118e-17
	5	0.330161	0.00307002	0.0104026	0.656358	8.1045e-06	5.60694e-11	3.22646e-18		5	0.206007	0.000261491	0.0395782	0.754147	5.94132e-06	2.06007e-10	1.29982e-15		5	0.638022	0.00161939	0.0446016	0.315755	1.60264e-06	6.38022e-11	2.0176e-17
	5.05	0.310753	0.00251588	0.00956511	0.677158	8.55884e-06	6.64378e-11	4.28958e-18		5.05	0.192985	0.000212281	0.0360505	0.770746	6.24489e-06	2.42954e-10	1.71998e-15		5.05	0.614525	0.00138972	0.0429466	0.341137	1.73197e-06	7.73641e-11	2.74498e-17
	5.1	0.292595	0.00205573	0.00876931	0.696571	9.04205e-06	7.8753e-11	5.70515e-18		5.1	0.180936	0.000171983	0.0327707	0.786114	6.5694e-06	2.86765e-10	2.27785e-15		5.1	0.591269	0.00118574	0.041114	0.366429	1.86976e-06	9.37099e-11	3.73066e-17
	5.15	0.275634	0.00167533	0.00801865	0.714662	9.55725e-06	9.3397e-11	7.59159e-18		5.15	0.169791	0.000139081	0.029735	0.800328	6.91695e-06	3.38778e-10	3.01936e-15		5.15	0.568377	0.00100623	0.0391468	0.391468	2.01668e-06	1.13406e-10	5.06567e-17
	5.2	0.25981	0.00136212	0.00731503	0.731503	1.01078e-05	1.1083e-10	1.01078e-17		5.2	0.159483	0.000112289	0.0269362	0.813461	7.28978e-06	4.00603e-10	4.00603e-15		5.2	0.545956	0.000849581	0.0370855	0.416107	2.17349e-06	1.37138e-10	6.87318e-17
	5.25	0.24506	0.00110514	0.00665911	0.747165	1.06973e-05	1.31605e-10	1.34671e-17		5.25	0.149949	9.05239e-05	0.0243648	0.825588	7.69032e-06	4.74181e-10	5.3204e-15		5.25	0.524093	0.000713957	0.0349681	0.440222	2.34104e-06	1.65733e-10	9.31985e-17
	5.3	0.231321	0.000894946	0.00605058	0.761723	1.13296e-05	1.56392e-10	1.79562e-17		5.3	0.14113	7.28804e-05	0.0220095	0.836779	8.12118e-06	5.61849e-10	7.07326e-15		5.3	0.502862	0.000597374	0.0328282	0.46371	2.52028e-06	2.00193e-10	1.26313e-16
	5.35	0.218528	0.000723504	0.00548834	0.775248	1.2009e-05	1.85998e-10	2.39611e-17		5.35	0.13297	5.86053e-05	0.0198581	0.847105	8.58526e-06	6.66428e-10	9.41355e-15		5.35	0.482318	0.000497818	0.0306952	0.486487	2.71227e-06	2.41731e-10	1.71133e-16
	5.4	0.206621	0.000584012	0.00497075	0.787811	1.27402e-05	2.21399e-10	3.20019e-17		5.4	0.125418	4.70753e-05	0.0178975	0.856629	9.0857e-06	7.91331e-10	1.25418e-14		5.4	0.462504	0.000413313	0.0285942	0.508486	2.9182e-06	2.9182e-10	2.31801e-16
	5.45	0.195542	0.000470768	0.0044958	0.799478	1.35282e-05	2.63778e-10	4.27799e-17		5.45	0.118425	3.77766e-05	0.0161147	0.865412	9.62598e-06	9.40687e-10	1.6728e-14		5.45	0.443452	0.000341975	0.0265457	0.529657	3.1394e-06	3.52247e-10	3.1394e-16
	5.5	0.185233	0.000379011	0.00406118	0.810312	1.43787e-05	3.14571e-10	5.72426e-17		5.5	0.11195	3.02879e-05	0.0144967	0.873513	1.021e-05	1.1195e-09	2.2337e-14		5.5	0.425183	0.000282056	0.0245661	0.549965	3.37735e-06	4.25183e-10	4.25183e-16
	5.55	0.175644	0.000304797	0.00366446	0.820371	1.5298e-05	3.75521e-10	7.66714e-17		5.55	0.105952	2.42643e-05	0.0130307	0.880982	1.0842e-05	1.33386e-09	2.98613e-14		5.55	0.407708	0.000231958	0.0226678	0.569388	3.6337e-06	5.13274e-10	5.75903e-16
	5.6	0.166725	0.000244865	0.00330314	0.82971	1.6293e-05	4.48747e-10	1.02802e-16		5.6	0.100394	1.94245e-05	0.0117044	0.88787	1.15268e-05	1.59114e-09	3.99677e-14		5.6	0.391033	0.000190245	0.0208599	0.587913	3.91033e-06	6.19746e-10	7.80214e-16
	5.65	0.158431	0.000196535	0.00297468	0.83838	1.73717e-05	5.36836e-10	1.37988e-16		5.65	0.0952444	1.55398e-05	0.0105062	0.894222	1.22699e-05	1.90038e-09	5.35599e-14		5.65	0.375156	0.000155647	0.0191487	0.605535	4.20932e-06	7.48535e-10	1.05733e-15
	5.7	0.150721	0.000157612	0.00267664	0.846426	1.85427e-05	6.42944e-10	1.85427e-16		5.7	0.0904719	1.24245e-05	0.00942497	0.900078	1.30772e-05	2.27255e-09	7.18644e-14		5.7	0.360071	0.000127049	0.0175377	0.62226	4.53303e-06	9.04458e-10	1.43347e-15
	5.75	0.143554	0.0001263	0.0024066	0.853893	1.9816e-05	7.70933e-10	2.49469e-16		5.75	0.0860495	9.92835e-06	0.0084504	0.905476	1.39556e-05	2.72112e-09	9.65491e-14		5.75	0.345768	0.000103487	0.0160282	0.638095	4.8841e-06	1.09341e-09	1.9444e-15
	5.8	0.136897	0.000101137	0.00216228	0.860819	2.12028e-05	9.25535e-10	3.36042e-16		5.8	0.0819521	7.92971e-06	0.00757281	0.910452	1.49128e-05	3.26257e-09	1.29885e-13		5.8	0.332233	8.41301e-05	0.0146201	0.653057	5.26554e-06	1.32264e-09	2.63902e-15
	5.85	0.130715	8.09356e-05	0.00194151	0.86724	2.27156e-05	1.11256e-09	4.53236e-16		5.85	0.0781569	6.33051e-06	0.00678327	0.915038	1.59576e-05	3.91712e-09	1.74971e-13		5.85	0.319451	6.82704e-05	0.0133117	0.667163	5.68073e-06	1.60105e-09	3.5843e-15
	5.9	0.124977	6.47306e-05	0.00174225	0.873191	2.43686e-05	1.33916e-09	6.12113e-16		5.9	0.0746429	5.05172e-06	0.0060735	0.919261	1.70997e-05	4.70965e-09	2.36042e-13		5.9	0.307403	5.53079e-05	0.0121	0.680435	6.1335e-06	1.93958e-09	4.87201e-15
	5.95	0.119657	5.17418e-05	0.00156258	0.878703	2.61781e-05	1.61413e-09	8.27823e-16		5.95	0.0713912	4.0297e-06	0.00543591	0.923151	1.83504e-05	5.6708e-09	3.18893e-13		5.95	0.29607	4.47372e-05	0.0109817	0.692897	6.62817e-06	2.35176e-09	6.62817e-15
	6	0.114727	4.13386e-05	0.00140073	0.883803	2.81621e-05	1.94834e-09	1.12115e-15		6	0.0683839	3.21331e-06	0.00486355	0.92673	1.97221e-05	6.83839e-09	4.31473e-13		6	0.285429	3.61349e-05	0.00995239	0.704575	7.16966e-06	2.85429e-09	9.02606e-15
	6.05	0.110163	3.30116e-05	0.00125507	0.888519	3.03413e-05	2.35523e-09	1.52067e-15		6.05	0.0656049	2.56149e-06	0.00435004	0.930021	2.12293e-05	8.25917e-09	5.84705e-13		6.05	0.27546	2.91479e-05	0.00900756	0.715496	7.76351e-06	3.46783e-09	1.23043e-14
	6.1	0.105941	2.63506e-05	0.00112406	0.892875	3.2739e-05	2.85145e-09	2.06569e-15		6.1	0.0630391	2.04128e-06	0.00388958	0.933046	2.28881e-05	9.99103e-09	7.93616e-13		6.1	0.266137	2.34828e-05	0.00814236	0.725688	8.416e-06	4.21799e-09	1.67921e-14
	6.15	0.102042	2.10253e-05	0.00100633	0.896895	3.53817e-05	3.45763e-09	2.81047e-15		6.15	0.0606724	1.62628e-06	0.00347692	0.935824	2.47168e-05	1.21057e-08	1.07893e-12		6.15	0.257438	1.88971e-05	0.00735182	0.735182	9.13424e-06	5.13656e-09	2.29442e-14
	6.2	0.0984437	1.677e-05	0.000900601	0.900601	3.82991e-05	4.19941e-09	3.82991e-15		6.2	0.0584918	1.29532e-06	0.00310724	0.938373	2.67359e-05	1.46925e-08	1.46925e-12		6.2	0.249337	1.51907e-05	0.00663097	0.744007	9.92627e-06	6.26306e-09	3.13896e-14
	6.25	0.0951279	1.33713e-05	0.000805701	0.904011	4.15248e-05	5.10867e-09	5.22767e-15		6.25	0.0564849	1.03147e-06	0.00277623	0.940709	2.89689e-05	1.78621e-08	2.00416e-12		6.25	0.241808	1.21992e-05	0.00597489	0.752194	1.08012e-05	7.64665e-09	4.30002e-14
	6.3	0.0920764	1.06581e-05	0.000720573	0.907147	4.50971e-05	6.22513e-09	7.1474e-15		6.3	0.0546401	8.21186e-07	0.00247994	0.942848	3.14421e-05	2.17526e-08	2.73849e-12		6.3	0.234826	9.78778e-06	0.00537878	0.759773	1.17692e-05	9.34861e-09	5.89857e-14
	6.35	0.089272	8.49286e-06	0.000644249	0.910026	4.90586e-05	7.59828e-09	9.78848e-15		6.35	0.0529466	6.53644e-07	0.00221484	0.944804	3.41852e-05	2.65362e-08	3.74833e-12		6.35	0.228365	7.84637e-06	0.00483803	0.766776	1.28419e-05	1.14454e-08	8.1027e-14
	6.4	0.0866985	6.76568e-06	0.000575853	0.912665	5.34578e-05	9.28991e-09	1.3428e-14		6.4	0.0513941	5.2019e-07	0.00197771	0.94659	3.72317e-05	3.24275e-08	5.13941e-12		6.4	0.222398	6.28508e-06	0.00434821	0.773233	1.40324e-05	1.40324e-08	1.11463e-13
	6.45	0.0843402	5.3884e-06	0.000514588	0.915081	5.83492e-05	1.13772e-08	1.84516e-14		6.45	0.0499727	4.13913e-07	0.00176567	0.948221	4.06194e-05	3.96947e-08	7.05883e-12		6.45	0.216899	5.03078e-06	0.00390513	0.779176	1.53553e-05	1.72289e-08	1.53553e-13
	6.5	0.0821824	4.29049e-06	0.000459734	0.91729	6.37938e-05	1.39566e-08	2.53968e-14		6.5	0.0486732	3.29298e-07	0.00157612	0.949706	4.43905e-05	4.86732e-08	9.71159e-12		6.5	0.211841	4.02408e-06	0.00350483	0.784633	1.68271e-05	2.11841e-08	2.11841e-13
	6.55	0.0802109	3.41554e-06	0.000410639	0.919305	6.98607e-05	1.71488e-08	3.50133e-14		6.55	0.0474869	2.61943e-07	0.00140672	0.951058	4.8593e-05	5.97824e-08	1.33836e-11		6.55	0.207198	3.21682e-06	0.0031436	0.789636	1.84666e-05	2.60847e-08	2.92676e-13
	6.6	0.0784122	2.71848e-06	0.000366713	0.921142	7.66273e-05	2.11049e-08	4.83486e-14		6.6	0.0464052	2.08337e-07	0.00125536	0.952286	5.32803e-05	7.35473e-08	1.84742e-11		6.6	0.202946	2.57002e-06	0.00281798	0.794214	2.02946e-05	3.21647e-08	4.0493e-13
	6.65	0.0767735	2.16328e-06	0.000327426	0.922813	8.41805e-05	2.60143e-08	6.6867e-14		6.65	0.0454204	1.65682e-07	0.00112015	0.953401	5.85128e-05	9.06255e-08	2.55417e-11		6.65	0.199057	2.05219e-06	0.00252474	0.798394	2.23345e-05	3.97171e-08	5.61018e-13
	6.7	0.0752827	1.72118e-06	0.000292299	0.924331	9.26179e-05	3.2114e-08	9.26179e-14		6.7	0.0445248	1.31745e-07	0.000999391	0.954411	6.43579e-05	1.11841e-07	3.53673e-11		6.7	0.195508	1.63789e-06	0.00226092	0.802205	2.4613e-05	4.91093e-08	7.7833e-13
	6.75	0.073928	1.36922e-06	0.0002609	0.925708	0.000102049	3.97017e-08	1.28472e-13		6.75	0.0437114	1.04749e-07	0.000891562	0.955326	7.08917e-05	1.38228e-07	4.9045e-11		6.75	0.192274	1.30665e-06	0.00202376	0.805674	2.71594e-05	6.08024e-08	1.08124e-12
	6.8	0.0726987	1.08908e-06	0.000232841	0.926955	0.000112597	4.91503e-08	1.78454e-13		6.8	0.0429736	8.32774e-08	0.000795293	0.956153	7.81991e-05	1.71081e-07	6.81085e-11		6.8	0.189333	1.04197e-06	0.00181073	0.808825	3.00073e-05	7.53748e-08	1.50393e-12
	6.85	0.0715843	8.66137e-07	0.000207772	0.928083	0.000124399	6.09281e-08	2.48209e-13		6.85	0.0423049	6.62012e-08	0.000709359	0.956899	8.63755e-05	2.12027e-07	9.47089e-11		6.85	0.186662	8.30591e-07	0.00161952	0.811684	3.31938e-05	9.35527e-08	2.09438e-12
	6.9	0.0705751	6.88752e-07	0.00018538	0.929101	0.00013761	7.56226e-08	3.45662e-13		6.9	0.0416995	5.26225e-08	0.000632662	0.957572	9.5528e-05	2.63106e-07	1.31865e-10		6.9	0.18424	6.61867e-07	0.00144801	0.814274	3.67608e-05	1.16248e-07	2.92001e-12
	6.95	0.069662	5.47636e-07	0.000165383	0.93002	0.000152404	9.39714e-08	4.81943e-13		6.95	0.0411518	4.1826e-08	0.000564217	0.958178	0.000105776	3.2688e-07	1.83818e-10		6.95	0.182048	5.27252e-07	0.00129425	0.816617	4.07554e-05	1.44606e-07	4.07554e-12
	7	0.0688364	4.3539e-07	0.000147529	0.930847	0.000168973	1.16901e-07	6.72695e-13		7	0.0406566	3.32424e-08	0.000503145	0.958723	0.000117255	4.06566e-07	2.56526e-10		7	0.180065	4.19897e-07	0.00115649	0.818733	4.52302e-05	1.80065e-07	5.69415e-12
	7.05	0.0680905	3.46118e-07	0.000131591	0.93159	0.000187537	1.45575e-07	9.3991e-13		7.05	0.0402091	2.64189e-08	0.000448657	0.959212	0.000130114	5.06203e-07	3.58364e-10		7.05	0.178274	3.34314e-07	0.00103313	0.820642	5.02443e-05	2.24433e-07	7.96319e-12
	7.1	0.0674167	2.75129e-07	0.000117364	0.932257	0.000208337	1.81454e-07	1.31452e-12		7.1	0.0398048	2.09949e-08	0.000400049	0.95965	0.000144523	6.30864e-07	5.01113e-10		7.1	0.176658	2.66111e-07	0.000922707	0.822363	5.58641e-05	2.79984e-07	1.11464e-11
	7.15	0.0668081	2.18683e-07	0.000104668	0.932855	0.000231648	2.26375e-07	1.84005e-12		7.15	0.0394396	1.66836e-08	0.00035669	0.960042	0.000160669	7.86923e-07	7.01346e-10		7.15	0.175201	2.11778e-07	0.000823912	0.823912	6.21638e-05	3.49573e-07	1.56148e-11
	7.2	0.0662585	1.73805e-07	9.3339e-05	0.93339	0.000257775	2.82645e-07	2.57775e-12		7.2	0.0391095	1.32571e-08	0.000318016	0.960393	0.000178765	9.82387e-07	9.82387e-10		7.2	0.17389	1.68506e-07	0.000735554	0.825305	6.92268e-05	4.36791e-07	2.18914e-11
	7.25	0.0657618	1.38129e-07	8.3231e-05	0.933867	0.000287061	3.53162e-07	3.61388e-12		7.25	0.0388111	1.05339e-08	0.000283524	0.960705	0.000199047	1.22731e-06	1.37707e-09		7.25	0.17271	1.34052e-07	0.000656557	0.826556	7.71466e-05	5.46156e-07	3.07126e-11
	7.3	0.0653127	1.0977e-07	7.42135e-05	0.934293	0.000319888	4.41568e-07	5.06988e-12		7.3	0.0385409	8.36981e-09	0.000252764	0.960983	0.00022178	1.53434e-06	1.93162e-09		7.3	0.171648	1.06626e-07	0.000585952	0.827679	8.6028e-05	6.83345e-07	4.31161e-11
	7.35	0.0649061	8.72285e-08	6.61696e-05	0.93467	0.000356686	5.5244e-07	7.11681e-12		7.35	0.038296	6.65008e-09	0.000225334	0.961229	0.00024726	1.91935e-06	2.71115e-09		7.35	0.170695	8.47988e-08	0.000522865	0.828686	9.59886e-05	8.555e-07	6.05647e-11
	7.4	0.0645374	6.93129e-08	5.89948e-05	0.935005	0.000397934	6.91531e-07	9.99566e-12		7.4	0.0380735	5.28355e-09	0.000200875	0.961447	0.000275818	2.40228e-06	3.80735e-09		7.4	0.169838	6.74314e-08	0.000466511	0.829587	0.00010716	1.0716e-06	8.51205e-11
	7.45	0.0642023	5.50745e-08	5.25958e-05	0.9353	0.000444171	8.66065e-07	1.40459e-11		7.45	0.0378709	4.19771e-09	0.000179066	0.961639	0.000307827	3.0082e-06	5.34941e-09		7.45	0.169068	5.36148e-08	0.000416183	0.830395	0.000119691	1.34296e-06	1.19691e-10
	7.5	0.0638969	4.37594e-08	4.6889e-05	0.935559	0.000495998	1.08512e-06	1.9746e-11		7.5	0.0376858	3.33494e-09	0.00015962	0.961807	0.000343699	3.76858e-06	7.51931e-09		7.5	0.168377	4.26247e-08	0.000371246	0.831116	0.000133747	1.68377e-06	1.68377e-10
	7.55	0.0636175	3.47677e-08	4.18e-05	0.935785	0.000554085	1.36012e-06	2.77701e-11		7.55	0.0375159	2.64944e-09	0.000142283	0.961953	0.000383898	4.72297e-06	1.05734e-08		7.55	0.167757	3.38843e-08	0.00033113	0.831761	0.000149513	2.11193e-06	2.36962e-10
	7.6	0.0633608	2.76228e-08	3.72621e-05	0.935981	0.000619186	1.70538e-06	3.9068e-11		7.6	0.0373592	2.1048e-09	0.000126827	0.962079	0.000428941	5.92103e-06	1.4873e-08		7.6	0.167199	2.69339e-08	0.000295324	0.832336	0.000167199	2.64993e-06	3.33606e-10
	7.65	0.0631237	2.19455e-08	3.32158e-05	0.936149	0.000692137	2.13891e-06	5.49784e-11		7.65	0.0372136	1.67209e-09	0.000113047	0.962186	0.000479405	7.4251e-06	2.09268e-08		7.65	0.166698	2.14075e-08	0.00026337	0.832848	0.000187038	3.32606e-06	4.69819e-10
	7.7	0.0629031	1.74345e-08	2.96081e-05	0.936291	0.000773877	2.68332e-06	7.73877e-11		7.7	0.0370775	1.32831e-09	0.000100763	0.962276	0.000535933	9.31346e-06	2.94517e-08		7.7	0.166247	1.70139e-08	0.000234857	0.833304	0.000209293	4.17594e-06	6.61842e-10
	7.75	0.0626964	1.38505e-08	2.63916e-05	0.936408	0.000865452	3.367e-06	1.08954e-10		7.75	0.0369491	1.0552e-09	8.98117e-05	0.96235	0.000599244	1.16843e-05	4.14576e-08		7.75	0.165841	1.35212e-08	0.000209418	0.83371	0.000234257	5.24436e-06	9.32594e-10
	7.8	0.0625011	1.1003e-08	2.35239e-05	0.936503	0.000968027	4.22559e-06	1.53422e-10		7.8	0.0368267	8.38223e-10	8.00496e-05	0.962408	0.000670137	1.4661e-05	5.83665e-08		7.8	0.165475	1.07449e-08	0.000186725	0.834069	0.000262261	6.58769e-06	1.31442e-09
	7.85	0.0623145	8.74064e-09	2.09673e-05	0.936576	0.0010829	5.30383e-06	2.16067e-10		7.85	0.0367088	6.65854e-10	7.13475e-05	0.962452	0.000749498	1.8398e-05	8.21809e-08		7.85	0.165145	8.53822e-09	0.000166482	0.834387	0.000293673	8.27683e-06	1.85295e-09
	7.9	0.0621345	6.94332e-09	1.86882e-05	0.936629	0.00121153	6.65783e-06	3.04322e-10		7.9	0.0365939	5.28923e-10	6.35905e-05	0.962481	0.000838317	2.30892e-05	1.1572e-07		7.9	0.164845	6.78443e-09	0.000148427	0.834667	0.000328909	1.0401e-05	2.61262e-09
	7.95	0.0619587	5.51547e-09	1.66564e-05	0.936661	0.00135551	8.358e-06	4.28649e-10		7.95	0.0364803	4.20145e-10	5.6676e-05	0.962496	0.000937689	2.89774e-05	1.62952e-07		7.95	0.164572	5.39066e-09	0.000132325	0.834914	0.000368432	1.30725e-05	3.68432e-09
	8	0.0617849	4.38115e-09	1.48453e-05	0.936673	0.00151664	1.04926e-05	6.03785e-10		8	0.0363667	3.33733e-10	5.05126e-05	0.962497	0.00104883	3.63667e-05	2.29458e-07		8	0.164324	4.28305e-09	0.000117965	0.835129	0.000412763	1.64324e-05	5.19638e-09
	8.05	0.0616109	3.48004e-09	1.32308e-05	0.936666	0.0016969	1.31722e-05	8.50467e-10		8.05	0.0362514	2.6509e-10	4.50188e-05	0.962485	0.00117307	4.56378e-05	3.23091e-07		8.05	0.164096	3.40291e-09	0.00010516	0.835316	0.000462484	2.06584e-05	7.32988e-09
	8.1	0.0614345	2.76422e-09	1.17916e-05	0.936639	0.00189851	1.65353e-05	1.19788e-09		8.1	0.036133	2.10563e-10	4.01219e-05	0.962457	0.00131191	5.72669e-05	4.54887e-07		8.1	0.163885	2.70355e-09	9.37421e-05	0.835477	0.00051825	2.5974e-05	1.03404e-08
	8.15	0.0612536	2.19558e-09	1.05087e-05	0.936591	0.00212389	2.07554e-05	1.68706e-09		8.15	0.0360097	1.67249e-10	3.57571e-05	0.962415	0.00146697	7.18489e-05	6.40354e-07		8.15	0.163689	2.14786e-09	8.35614e-05	0.835614	0.000580791	3.26603e-05	1.45888e-08
	8.2	0.0610658	1.74389e-09	9.36523e-06	0.936523	0.00237574	2.60494e-05	2.37574e-09		8.2	0.03588	1.32842e-10	3.18666e-05	0.962357	0.00164003	9.01265e-05	9.01265e-07		8.2	0.163505	1.70634e-09	7.44844e-05	0.835728	0.000650925	4.10706e-05	2.05841e-08
	8.25	0.0608689	1.38509e-09	8.34597e-06	0.936433	0.00265703	3.26886e-05	3.345e-09		8.25	0.0357419	1.05512e-10	2.8399e-05	0.962282	0.00183307	0.000113026	1.26817e-06		8.25	0.163331	1.35554e-09	6.63917e-05	0.835822	0.000729571	5.16497e-05	2.90447e-08
	8.3	0.0606606	1.10008e-09	7.43745e-06	0.93632	0.00297103	4.10116e-05	4.70876e-09		8.3	0.0355936	8.38032e-11	2.53082e-05	0.962189	0.0020482	0.000141701	1.78391e-06		8.3	0.163163	1.07684e-09	5.91768e-05	0.835895	0.000817752	6.49564e-05	4.09847e-08
	8.35	0.0604382	8.73696e-10	6.62766e-06	0.936182	0.00332133	5.14413e-05	6.62692e-09		8.35	0.035433	6.65594e-11	2.25533e-05	0.962077	0.00228775	0.000177586	2.50846e-06		8.35	0.163	8.55421e-10	5.27448e-05	0.835949	0.000916616	8.16935e-05	5.78346e-08
	8.4	0.0601993	6.9388e-10	5.90588e-06	0.936018	0.00371186	6.45047e-05	9.32377e-09		8.4	0.0352577	5.28626e-11	2.00978e-05	0.961942	0.0025542	0.000222461	3.52577e-06		8.4	0.162839	6.79513e-10	4.70108e-05	0.835984	0.00102744	0.000102744	8.16128e-08
	8.45	0.0599411	5.51055e-10	5.26254e-06	0.935826	0.00414691	8.08583e-05	1.31137e-08		8.45	0.0350654	4.19834e-11	1.79092e-05	0.961783	0.00285022	0.000278534	4.95312e-06		8.45	0.162677	5.39767e-10	4.18992e-05	0.836	0.00115167	0.000129219	1.15167e-07
	8.5	0.0596607	4.37614e-10	4.68912e-06	0.935602	0.00463114	0.000101318	1.84369e-08		8.5	0.0348532	3.33421e-11	1.59585e-05	0.961597	0.00317865	0.000348532	6.95412e-06		8.5	0.162513	4.2875e-10	3.73426e-05	0.835997	0.00129088	0.000162513	1.62513e-07
	8.55	0.059355	3.47513e-10	4.17803e-06	0.935344	0.0051696	0.000126899	2.59094e-08		8.55	0.0346181	2.64786e-11	1.42198e-05	0.96138	0.00354245	0.000435816	9.7567e-06		8.55	0.162342	3.40559e-10	3.32807e-05	0.835973	0.00144687	0.000204376	2.29314e-07
	8.6	0.0590208	2.75952e-10	3.7225e-06	0.935049	0.00576773	0.000158856	3.63919e-08		8.6	0.0343568	2.10272e-11	1.26701e-05	0.961128	0.00394469	0.000544519	1.36777e-05		8.6	0.162162	2.70501e-10	2.96599e-05	0.835929	0.00162162	0.00025701	3.23556e-07
	8.65	0.0586546	2.19118e-10	3.31648e-06	0.934712	0.00643135	0.000198748	5.1086e-08		8.65	0.0340658	1.66974e-11	1.12888e-05	0.960836	0.00438852	0.000679701	1.91566e-05		8.65	0.16197	2.1485e-10	2.64323e-05	0.835863	0.00181733	0.000323172	4.56493e-07
	8.7	0.0582528	1.7398e-10	2.95461e-06	0.934329	0.00716666	0.000248495	7.16666e-08		8.7	0.0337409	1.32586e-11	1.00576e-05	0.960498	0.00487704	0.000847532	2.68013e-05		8.7	0.161761	1.70643e-10	2.35553e-05	0.835772	0.00203645	0.000406326	6.43983e-07
	8.75	0.0578117	1.38133e-10	2.63207e-06	0.933895	0.00798024	0.000310467	1.00465e-07		8.75	0.0333778	1.05274e-11	8.96024e-06	0.960107	0.00541324	0.0010555	3.74505e-05		8.75	0.161532	1.35527e-10	2.09907e-05	0.835654	0.0022817	0.000510808	9.0836e-07
	8.8	0.0573272	1.09665e-10	2.3446e-06	0.933404	0.00887894	0.00038758	1.40722e-07		8.8	0.0329718	8.35825e-12	7.98207e-06	0.959655	0.00599988	0.00131263	5.22567e-05		8.8	0.161277	1.07634e-10	1.87046e-05	0.835505	0.00255606	0.000642054	1.28107e-06
	8.85	0.0567952	8.70586e-11	2.08839e-06	0.932849	0.00986988	0.000483406	1.9693e-07		8.85	0.0325179	6.63558e-12	7.11015e-06	0.959133	0.0066393	0.00162975	7.27984e-05		8.85	0.16099	8.54779e-11	1.66669e-05	0.835322	0.00286286	0.000806862	1.80634e-06
	8.9	0.0562115	6.91067e-11	1.86003e-06	0.932224	0.0109604	0.000602317	2.75312e-07		8.9	0.0320107	5.26751e-12	6.33294e-06	0.958529	0.00733323	0.00201974	0.000101227		8.9	0.160665	6.78793e-11	1.48504e-05	0.835098	0.00320569	0.00101373	2.54637e-06
	8.95	0.0555717	5.48519e-11	1.6565e-06	0.931519	0.0121578	0.000749641	3.84462e-07		8.95	0.0314449	4.18107e-12	5.64011e-06	0.957829	0.00808259	0.00249776	0.000140459		8.95	0.160294	5.3901e-11	1.32311e-05	0.834828	0.00358853	0.00127326	3.58853e-06
	9	0.0548714	4.35333e-11	1.4751e-06	0.930725	0.0134693	0.00093185	5.36224e-07		9	0.030815	3.31833e-12	5.0225e-06	0.957017	0.00888714	0.0030815	0.00019443		9	0.159866	4.27984e-11	1.17877e-05	0.834503	0.00401566	0.00159866	5.05542e-06
	9.05	0.0541064	3.45466e-11	1.31342e-06	0.929833	0.0149021	0.00115677	7.46876e-07		9.05	0.0301157	2.63325e-12	4.4719e-06	0.956075	0.00974526	0.00379135	0.000268407		9.05	0.159372	3.39801e-11	1.05009e-05	0.834113	0.0044917	0.00200637	7.11886e-06
	9.1	0.0532725	2.74117e-11	1.16933e-06	0.928829	0.0164628	0.00143385	1.03873e-06		9.1	0.0293424	2.08927e-12	3.98102e-06	0.95498	0.0106536	0.00465045	0.000369399		9.1	0.158796	2.69763e-11	9.35367e-06	0.833646	0.00502157	0.00251675	1.00193e-05
	9.15	0.0523658	2.17474e-11	1.0409e-06	0.9277	0.0181572	0.00177439	1.44227e-06		9.15	0.028491	1.65735e-12	3.54336e-06	0.953707	0.0116067	0.00568471	0.00050665		9.15	0.158124	2.14137e-11	8.33088e-06	0.833088	0.00561045	0.00315499	1.40928e-05
	9.2	0.0513829	1.7251e-11	9.26432e-07	0.926432	0.0199903	0.00219189	1.99903e-06		9.2	0.0275591	1.31444e-12	3.15312e-06	0.952226	0.0125969	0.00692253	0.000692253		9.2	0.157336	1.69958e-11	7.41896e-06	0.832421	0.00626367	0.00395211	1.98075e-05
	9.25	0.0503206	1.36819e-11	8.24414e-07	0.925008	0.0219658	0.00270238	2.76532e-06		9.25	0.0265457	1.0422e-12	2.80513e-06	0.950501	0.0136142	0.00839447	0.000941875		9.25	0.156411	1.34873e-11	6.6058e-06	0.831621	0.00698664	0.00494616	2.78143e-05
	9.3	0.0491769	1.08491e-11	7.33489e-07	0.923408	0.0240858	0.00332476	3.81734e-06		9.3	0.0254519	8.26101e-13	2.49479e-06	0.948491	0.014646	0.0101326	0.00127562		9.3	0.155323	1.0701e-11	5.88065e-06	0.830664	0.00778461	0.00618353	3.90154e-05
	9.35	0.0479502	8.60098e-12	6.52451e-07	0.921612	0.0263506	0.00408122	5.25763e-06		9.35	0.0242817	6.54576e-13	2.21799e-06	0.94615	0.0156776	0.0121697	0.00171901		9.35	0.154042	8.48837e-12	5.23389e-06	0.829515	0.00866242	0.00772039	5.46562e-05
	9.4	0.0466401	6.81706e-12	5.80226e-07	0.919596	0.028758	0.00499758	7.2237e-06		9.4	0.0230414	5.18449e-13	1.97109e-06	0.943422	0.016692	0.0145382	0.00230414		9.4	0.152534	6.73135e-12	4.65696e-06	0.828137	0.00962422	0.00962422	7.64479e-05
	9.45	0.0452475	5.40167e-12	5.15855e-07	0.917335	0.0313036	0.00610372	9.89907e-06		9.45	0.0217407	4.10432e-13	1.75082e-06	0.940246	0.0176715	0.0172692	0.00307095		9.45	0.150759	5.33621e-12	4.14222e-06	0.826481	0.010673	0.0119752	0.00010673
	9.5	0.0437745	4.27883e-12	4.58485e-07	0.914798	0.0339798	0.00743397	1.35276e-05		9.5	0.0203916	3.24736e-13	1.55429e-06	0.936549	0.0185973	0.0203916	0.00406865		9.5	0.148677	4.2285e-12	3.68287e-06	0.824493	0.0118099	0.0148677	0.000148677
	9.55	0.0422247	3.38823e-12	4.07354e-07	0.911953	0.0367762	0.00902748	1.84317e-05		9.55	0.0190085	2.56763e-13	1.3789e-06	0.932251	0.0194513	0.0239303	0.00535732		9.55	0.146242	3.34909e-12	3.27285e-06	0.822103	0.0130339	0.0184108	0.000206573
	9.6	0.0406032	2.68195e-12	3.61785e-07	0.908764	0.039679	0.0109285	2.50357e-05		9.6	0.0176077	2.02862e-13	1.22237e-06	0.927259	0.0202163	0.0279063	0.00700974		9.6	0.143408	2.65099e-12	2.90675e-06	0.819234	0.0143408	0.0227286	0.000286136
	9.65	0.0389167	2.12197e-12	3.21174e-07	0.905191	0.0426713	0.0131867	3.38951e-05		9.65	0.016206	1.60133e-13	1.08263e-06	0.921467	0.0208774	0.0323353	0.00911332		9.65	0.140128	2.09691e-12	2.57976e-06	0.815793	0.0157226	0.0279592	0.000394934
	9.7	0.0371735	1.67809e-12	2.84981e-07	0.90119	0.0457334	0.0158574	4.57334e-05		9.7	0.0148206	1.26272e-13	9.57867e-07	0.914756	0.0214223	0.0372276	0.0117724		9.7	0.136362	1.65722e-12	2.28761e-06	0.811674	0.0171669	0.0342525	0.000542866
	9.75	0.035383	1.32633e-12	2.52728e-07	0.896711	0.0488422	0.0190018	6.14886e-05		9.75	0.0134673	9.94497e-14	8.46454e-07	0.906992	0.0218415	0.0425875	0.0151106		9.75	0.132078	1.3084e-12	2.02648e-06	0.806754	0.0186565	0.0417667	0.000742728
	9.8	0.0335562	1.04766e-12	2.23985e-07	0.891702	0.0519724	0.0226868	8.23707e-05		9.8	0.0121608	7.82145e-14	7.46943e-07	0.898023	0.022129	0.0484129	0.0192735		9.8	0.127257	1.03176e-12	1.79299e-06	0.800899	0.0201689	0.050662	0.00101084
	9.85	0.0317049	8.26959e-13	1.98374e-07	0.886103	0.0550968	0.0269852	0.000109933		9.85	0.0109131	6.14123e-14	6.58045e-07	0.887678	0.0222817	0.054695	0.0244314		9.85	0.1219	8.12453e-13	1.58416e-06	0.793959	0.0216772	0.0610946	0.00136774
	9.9	0.0298416	6.52242e-13	1.75553e-07	0.87985	0.0581865	0.0319758	0.000146158		9.9	0.009734	4.8127e-14	5.78614e-07	0.875767	0.0222993	0.0614174	0.0307816		9.9	0.116028	6.387e-13	1.39732e-06	0.785773	0.0231506	0.0732086	0.00183892
	9.95	0.0279792	5.13985e-13	1.55221e-07	0.872873	0.0612117	0.0377428	0.000193568		9.95	0.00863057	3.76311e-14	5.0763e-07	0.862079	0.022184	0.068555	0.0385513		9.95	0.109689	5.01137e-13	1.23015e-06	0.776169	0.0245562	0.0871288	0.00245562
	10	0.0261305	4.04636e-13	1.37108e-07	0.865095	0.0641427	0.0443759	0.000255357		10	0.0076073	2.93471e-14	4.44187e-07	0.846381	0.0219397	0.076073	0.0479988		10	0.102954	3.92326e-13	1.08056e-06	0.764974	0.0258609	0.102954	0.00325569
	10.05	0.024308	3.18196e-13	1.20975e-07	0.856437	0.0669499	0.0519696	0.000335544		10.05	0.00666637	2.28166e-14	3.87482e-07	0.828422	0.021572	0.0839247	0.0594141		10.05	0.0959168	3.06355e-13	9.46728e-07	0.752013	0.027033	0.120752	0.00428445
	10.1	0.0225237	2.49911e-13	1.06607e-07	0.846809	0.0696048	0.0606232	0.000439177		10.1	0.00580794	1.76757e-14	3.36804e-07	0.807937	0.0210873	0.0920496	0.0731176		10.1	0.0886861	2.38525e-13	8.27056e-07	0.737114	0.028045	0.140558	0.00559572
	10.15	0.0207882	1.96005e-13	9.38141e-08	0.836119	0.0720804	0.0704397	0.000572555		10.15	0.00503046	1.36356e-14	2.91525e-07	0.78465	0.0204931	0.100371	0.0894557		10.15	0.081379	1.85099e-13	7.20121e-07	0.720121	0.0288744	0.162372	0.00725291
	10.2	0.0191113	1.53486e-13	8.24269e-08	0.824269	0.0743515	0.0815247	0.000743515		10.2	0.00433112	1.04673e-14	2.51092e-07	0.758286	0.019797	0.108793	0.108793		10.2	0.0741123	1.43104e-13	6.24669e-07	0.700891	0.0295046	0.186162	0.00933018
	10.25	0.017501	1.19979e-13	7.22944e-08	0.811156	0.0763948	0.0939861	0.000961753		10.25	0.00370612	7.98883e-15	2.15022e-07	0.72859	0.0190073	0.117198	0.131498		10.25	0.066995	1.10171e-13	5.39594e-07	0.679309	0.0299255	0.211857	0.0119136
	10.3	0.0159642	9.36013e-14	6.32822e-08	0.796676	0.0781893	0.107931	0.00123922		10.3	0.00315102	6.05622e-15	1.82895e-07	0.695347	0.0181322	0.125444	0.157925		10.3	0.0601224	8.44178e-14	4.6391e-07	0.655291	0.0301326	0.239352	0.0151021
	10.35	0.014506	7.28611e-14	5.52708e-08	0.780721	0.0797164	0.123466	0.00159055		10.35	0.00266098	4.55509e-15	1.54346e-07	0.658411	0.0171807	0.133365	0.188383		10.35	0.0535726	6.4344e-14	3.96742e-07	0.628794	0.0301261	0.268499	0.0190083
	10.4	0.0131301	5.65758e-14	4.81538e-08	0.763186	0.0809593	0.140691	0.0020336		10.4	0.00223098	3.39475e-15	1.29065e-07	0.617743	0.016162	0.140765	0.223098		10.4	0.0474044	4.87556e-14	3.37306e-07	0.599825	0.0299102	0.299102	0.0237585
	10.45	0.0118386	4.38082e-14	4.18365e-08	0.743969	0.0819033	0.159699	0.00259001		10.45	0.00185602	2.50324e-15	1.06783e-07	0.57346	0.0150863	0.147429	0.262169		10.45	0.0416585	3.67023e-14	2.84901e-07	0.568452	0.029492	0.330905	0.029492
	10.5	0.0106327	3.38162e-14	3.62347e-08	0.722977	0.0825359	0.180569	0.00328581		10.5	0.00153118	1.82341e-15	8.72737e-08	0.525876	0.0139645	0.153118	0.30551		10.5	0.0363588	2.74285e-14	2.38892e-07	0.534813	0.0288808	0.363588	0.0363588
	10.55	0.00951198	2.60122e-14	3.12735e-08	0.700127	0.0828459	0.203363	0.00415213		10.55	0.00125177	1.30978e-15	7.03393e-08	0.475552	0.0128093	0.157589	0.352798		10.55	0.0315151	2.03335e-14	1.98707e-07	0.499129	0.0280878	0.396751	0.0445162
	10.6	0.00847534	1.99312e-14	2.68865e-08	0.675358	0.0828241	0.228117	0.00522585		10.6	0.00101336	9.26125e-16	5.58045e-08	0.423321	0.0116349	0.160606	0.403425		10.6	0.0271258	1.49407e-14	1.63821e-07	0.461711	0.0271258	0.429914	0.054123
	10.65	0.00752071	1.52054e-14	2.30143e-08	0.648631	0.082463	0.254835	0.00655027		10.65	0.000811747	6.43485e-16	4.3505e-08	0.370287	0.0104573	0.161965	0.456479		10.65	0.0231806	1.08719e-14	1.33753e-07	0.422964	0.0260091	0.462514	0.0653319
	10.7	0.00664543	1.15439e-14	1.96043e-08	0.619942	0.0817566	0.28348	0.00817566		10.7	0.000643016	4.38657e-16	3.32755e-08	0.317779	0.0092944	0.161518	0.510765		10.7	0.019663	7.8278e-15	1.08054e-07	0.383389	0.0247543	0.493913	0.07828
	10.75	0.0058463	8.7168e-15	1.66095e-08	0.589328	0.0807014	0.313965	0.0101597		10.75	0.000503454	2.93023e-16	2.49403e-08	0.26724	0.00816507	0.159206	0.564885		10.75	0.0165519	5.57207e-15	8.63012e-08	0.343571	0.0233802	0.523418	0.0930784
	10.8	0.00511978	6.54273e-15	1.39881e-08	0.556877	0.0792961	0.34614	0.0125676		10.8	0.000389533	1.9168e-16	1.83053e-08	0.220078	0.00708833	0.155076	0.617368		10.8	0.0138231	3.91832e-15	6.80926e-08	0.304158	0.0219082	0.550309	0.109801
	10.85	0.00446211	4.87846e-15	1.17026e-08	0.522737	0.0775426	0.379787	0.0154718		10.85	0.00029787	1.22788e-16	1.3157e-08	0.177483	0.00608173	0.149289	0.666849		10.85	0.0114504	2.72022e-15	5.304e-08	0.26583	0.0203621	0.573882	0.128476
	10.9	0.00386936	3.61109e-15	9.71938e-09	0.487123	0.0754465	0.41461	0.0189513		10.9	0.000225228	7.70851e-17	9.26766e-09	0.140272	0.00515968	0.142109	0.712234		10.9	0.00940625	1.86344e-15	4.07675e-08	0.229253	0.0187679	0.593494	0.149079
	10.95	0.00333759	2.65171e-15	8.00804e-09	0.450325	0.0730185	0.450228	0.0230905		10.95	0.000168536	4.74954e-17	6.40696e-09	0.108806	0.00433203	0.133873	0.752821		10.95	0.00766205	1.25925e-15	3.09108e-08	0.195034	0.0171532	0.608619	0.171532
	11	0.00286284	1.93037e-15	6.54096e-09	0.412706	0.0702743	0.48618	0.0279767		11	0.000124942	2.87785e-17	4.3558e-09	0.0829981	0.00360337	0.124942	0.788331		11	0.00618885	8.39412e-16	2.31193e-08	0.163672	0.0155457	0.618885	0.195709
	11.05	0.00244122	1.39215e-15	5.29279e-09	0.374701	0.0672367	0.521923	0.0336982		11.05	9.18779e-05	1.71877e-17	2.91888e-09	0.0624046	0.00297311	0.115667	0.818863		11.05	0.00495747	5.52084e-16	1.7061e-08	0.13552	0.013972	0.624108	0.221442
	11.1	0.00206891	9.93974e-16	4.24009e-09	0.336802	0.0639353	0.556853	0.0403404		11.1	6.71038e-05	1.0142e-17	1.93252e-09	0.0463579	0.00243639	0.106352	0.844786		11.1	0.00393907	3.58428e-16	1.2428e-08	0.110765	0.0124564	0.624301	0.248539
	11.15	0.00174217	7.02202e-16	3.36095e-09	0.299545	0.0604073	0.590322	0.0479832		11.15	4.87341e-05	5.92594e-18	1.26694e-09	0.0341002	0.00198533	0.0972373	0.866628		11.15	0.00310565	2.29858e-16	8.94253e-09	0.0894253	0.0110193	0.619659	0.276791
	11.2	0.00145734	4.90616e-16	2.63476e-09	0.263476	0.0566972	0.621672	0.0566972		11.2	3.52313e-05	3.43539e-18	8.24094e-10	0.0248872	0.00161038	0.088497	0.88497		11.2	0.00243056	1.45727e-16	6.36122e-09	0.0713741	0.00967624	0.61053	0.30599
	11.25	0.00121086	3.38899e-16	2.04207e-09	0.229124	0.0528558	0.650268	0.0665415		11.25	2.5376e-05	1.97928e-18	5.32729e-10	0.0180512	0.00130144	0.0802461	0.900376		11.25	0.00188907	9.14203e-17	4.47757e-09	0.0563693	0.00843814	0.597375	0.335929
	11.3	0.000999195	2.31409e-16	1.56452e-09	0.196961	0.0489385	0.675539	0.0775622		11.3	1.82238e-05	1.13485e-18	3.42718e-10	0.0130298	0.00104867	0.0725502	0.913353		11.3	0.00145871	5.68041e-17	3.12162e-09	0.044094	0.00731088	0.580724	0.366412
	11.35	0.000818918	1.56202e-16	1.18491e-09	0.167373	0.0450029	0.697012	0.0897926		11.35	1.30566e-05	6.48241e-19	2.19653e-10	0.00936993	0.000843004	0.065438	0.924336		11.35	0.00111961	3.49907e-17	2.15751e-09	0.0341943	0.00629605	0.561136	0.397254
	11.4	0.000666663	1.04251e-16	8.87323e-10	0.140631	0.0411061	0.714342	0.103254		11.4	9.33684e-06	3.69205e-19	1.40368e-10	0.00671843	0.000676395	0.0589115	0.933684		11.4	0.000854522	2.13865e-17	1.47958e-09	0.0263111	0.00539167	0.539167	0.428276
	11.45	0.000539171	6.88243e-17	6.57267e-10	0.11688	0.0373015	0.727321	0.117958		11.45	6.66665e-06	2.09803e-19	8.94977e-11	0.00480631	0.000541886	0.0529551	0.94169		11.45	0.000648786	1.29801e-17	1.00758e-09	0.0201038	0.00459305	0.515349	0.459305
	11.5	0.000433319	4.49682e-17	4.81843e-10	0.0961403	0.0336363	0.735882	0.133908		11.5	4.7542e-06	1.19009e-19	5.69614e-11	0.00343226	0.000433588	0.047542	0.948587		11.5	0.000490176	7.82832e-18	6.81818e-10	0.015264	0.00389361	0.490176	0.490176
	11.55	0.000346162	2.90977e-17	3.49831e-10	0.0783174	0.0301495	0.740082	0.151105		11.55	3.38692e-06	6.74121e-20	3.62024e-11	0.00244758	0.000346581	0.0426388	0.954564		11.55	0.000368645	4.69432e-18	4.58746e-10	0.0115232	0.00328556	0.464097	0.520726
	11.6	0.000274967	1.866e-17	2.51716e-10	0.0632283	0.0268708	0.740083	0.169543		11.6	2.41083e-06	3.81422e-20	2.2983e-11	0.00174344	0.0002768	0.0382091	0.959768		11.6	0.000276052	2.80036e-18	3.07053e-10	0.00865393	0.00276052	0.437513	0.550796
	11.65	0.000217245	1.18682e-17	1.79632e-10	0.0506273	0.0238205	0.736122	0.189213		11.65	1.71483e-06	2.15616e-20	1.45774e-11	0.00124074	0.000220913	0.0342154	0.964321		11.65	0.000205876	1.66259e-18	2.04544e-10	0.00646824	0.00230997	0.410777	0.580239
	11.7	0.000170774	7.49179e-18	1.27229e-10	0.0402333	0.0210098	0.728488	0.210098		11.7	1.21904e-06	1.21796e-20	9.23917e-12	0.000882334	0.000176205	0.0306209	0.968319		11.7	0.000152952	9.8278e-19	1.35661e-10	0.00481345	0.00192555	0.384197	0.608911
	11.75	0.000133604	4.69679e-18	8.94956e-11	0.0317542	0.0184424	0.717493	0.232176		11.75	8.66155e-07	6.87576e-21	5.85223e-12	0.000627077	0.000140474	0.0273902	0.971841		11.75	0.00011322	5.7859e-19	8.9613e-11	0.00356756	0.00159928	0.358035	0.636685
	11.8	0.00010405	2.92608e-18	6.25586e-11	0.024905	0.0161154	0.703463	0.255412		11.8	6.15153e-07	3.87961e-21	3.705e-12	0.000445439	0.00011194	0.0244897	0.974952		11.8	8.35231e-05	3.39359e-19	5.89738e-11	0.00263426	0.00132375	0.332511	0.663447
	11.85	8.06827e-05	1.81243e-18	4.34772e-11	0.0194206	0.014021	0.686721	0.279757		11.85	4.36725e-07	2.18811e-21	2.3446e-12	0.000316278	8.91678e-05	0.0218881	0.977706		11.85	6.1416e-05	1.98352e-19	3.86756e-11	0.00193837	0.00109215	0.307809	0.689099
	11.9	6.23024e-05	1.11664e-18	3.00547e-11	0.015063	0.012148	0.667583	0.305144		11.9	3.0995e-07	1.23365e-21	1.48318e-12	0.000224488	7.10054e-05	0.0195565	0.980148		11.9	4.50227e-05	1.15561e-19	2.5282e-11	0.00142171	0.00089832	0.284074	0.713561
	11.95	4.79149e-05	6.84528e-19	2.06724e-11	0.011625	0.0104826	0.646354	0.33149		11.95	2.19913e-07	6.95313e-22	9.37952e-13	0.000159287	5.65264e-05	0.0174683	0.982316		11.95	3.29105e-05	6.71245e-20	1.64771e-11	0.00103964	0.000736774	0.261417	0.736774
	12	3.67046e-05	4.17661e-19	1.41522e-11	0.00892943	0.00900991	0.623333	0.358691		12	1.55992e-07	3.91789e-22	5.92996e-13	0.000112993	4.49886e-05	0.0155992	0.984243		12	2.3992e-05	3.88809e-20	1.07087e-11	0.000758118	0.000602653	0.23992	0.758695
	12.05	2.80083e-05	2.53694e-19	9.64518e-12	0.00682827	0.00771413	0.598807	0.386622		12.05	1.10626e-07	2.2071e-22	3.74819e-13	8.0135e-05	3.57979e-05	0.013927	0.985957		12.05	1.74464e-05	2.24629e-20	6.94169e-12	0.000551398	0.000491706	0.219637	0.779302
	12.1	2.12911e-05	1.53438e-19	6.54535e-12	0.00519916	0.00657957	0.573057	0.415143		12.1	7.84386e-08	1.24309e-22	2.36867e-13	5.68204e-05	2.84793e-05	0.0124317	0.987483		12.1	1.26568e-05	1.29464e-20	4.489e-12	0.000400082	0.000400243	0.200597	0.79859
	12.15	1.61241e-05	9.24186e-20	4.42343e-12	0.00394239	0.00559082	0.546356	0.444095		12.15	5.56067e-08	7.00017e-23	1.49661e-13	4.02818e-05	2.26531e-05	0.011095	0.988842		12.15	9.16206e-06	7.44503e-21	2.89645e-12	0.000289645	0.000325082	0.182807	0.816569
	12.2	1.21659e-05	5.5443e-20	2.97747e-12	0.00297747	0.00473307	0.518971	0.473307		12.2	3.94147e-08	3.94135e-23	9.45465e-14	2.85526e-05	1.8016e-05	0.00990053	0.990053		12.2	6.61884e-06	4.27258e-21	1.86505e-12	0.000209262	0.000263501	0.166258	0.833263
	12.25	9.14581e-06	3.3132e-20	1.9964e-12	0.00224	0.00399229	0.491159	0.5026		12.25	2.79339e-08	2.21882e-23	5.97203e-14	2.02359e-05	1.43262e-05	0.00883347	0.991132		12.25	4.77263e-06	2.44733e-21	1.19865e-12	0.000150901	0.000213186	0.150924	0.848707
	12.3	6.85078e-06	1.97247e-20	1.33355e-12	0.00167884	0.00335537	0.463169	0.53179		12.3	1.97949e-08	1.24895e-23	3.77178e-14	1.43399e-05	1.13908e-05	0.00788048	0.992094		12.3	3.43546e-06	1.39938e-21	7.69018e-13	0.000108627	0.000172181	0.136768	0.862948
	12.35	5.11359e-06	1.16999e-20	8.87525e-13	0.00125366	0.00281013	0.435237	0.560694		12.35	1.40258e-08	7.02948e-24	2.3819e-14	1.01607e-05	9.05582e-06	0.00702956	0.992951		12.35	2.46901e-06	7.98892e-22	4.92593e-13	7.80707e-05	0.000138843	0.123744	0.876037
	12.4	3.80378e-06	6.91528e-21	5.88586e-13	0.000932845	0.00234539	0.407582	0.589136		12.4	9.93716e-09	3.95602e-24	1.50404e-14	7.19877e-06	7.19883e-06	0.00626992	0.993716		12.4	1.77186e-06	4.55412e-22	3.15068e-13	5.60279e-05	0.000111797	0.111797	0.888034
	12.45	2.81999e-06	4.07331e-21	3.88998e-13	0.000691747	0.00195096	0.380407	0.616948		12.45	7.03979e-09	2.22616e-24	9.49636e-15	5.09985e-06	5.72216e-06	0.00559191	0.994397		12.45	1.26987e-06	2.59264e-22	2.01253e-13	4.01552e-05	8.98999e-05	0.100869	0.898999
	12.5	2.08387e-06	2.39138e-21	2.56241e-13	0.000511267	0.0016176	0.353892	0.643977		12.5	4.98684e-09	1.25263e-24	5.99547e-15	3.61263e-06	4.54805e-06	0.00498684	0.995005		12.5	9.08998e-07	1.47418e-22	1.28396e-13	2.87442e-05	7.22043e-05	0.0908998	0.908998
	12.55	1.53509e-06	1.39949e-21	1.68255e-13	0.000376677	0.001337	0.328196	0.670089		12.55	3.53233e-09	7.04791e-25	3.78495e-15	2.55894e-06	3.61461e-06	0.00444694	0.995547		12.55	6.49962e-07	8.37295e-23	8.18236e-14	2.05532e-05	5.79279e-05	0.0818253	0.918096
	12.6	1.12743e-06	8.16525e-22	1.10146e-13	0.000276675	0.00110177	0.303452	0.695168		12.6	2.50191e-09	3.96526e-25	2.3893e-15	1.81247e-06	2.87258e-06	0.00396527	0.99603		12.6	4.64278e-07	4.75085e-23	5.2092e-14	1.46815e-05	4.64278e-05	0.073583	0.926355
	12.65	8.25661e-07	4.75022e-22	7.18975e-14	0.000202635	0.000905319	0.27977	0.719121		12.65	1.77199e-09	2.23079e-25	1.5082e-15	1.28369e-06	2.28276e-06	0.00353558	0.996461		12.65	3.31339e-07	2.6932e-23	3.31336e-14	1.04778e-05	3.71769e-05	0.0661109	0.933841
	12.7	6.03018e-07	2.75592e-22	4.68022e-14	0.000148001	0.000741874	0.257235	0.741874		12.7	1.25495e-09	1.25495e-25	9.51978e-16	9.09132e-07	1.81396e-06	0.0031523	0.996845		12.7	2.36272e-07	1.52548e-23	2.10576e-14	7.4715e-06	2.97448e-05	0.0593487	0.940614
	12.75	4.39279e-07	1.59475e-22	3.03874e-14	0.000107818	0.000606373	0.235907	0.763379		12.75	8.88744e-10	7.05954e-26	6.00864e-16	6.43838e-07	1.44137e-06	0.00281046	0.997187		12.75	1.68355e-07	8.63425e-24	1.33729e-14	5.32383e-06	2.37808e-05	0.0532387	0.946732
	12.8	3.19225e-07	9.20582e-23	1.96817e-14	7.83543e-05	0.000494421	0.215823	0.783604		12.8	6.29375e-10	3.97109e-26	3.79236e-16	4.55942e-07	1.14527e-06	0.00250559	0.997493		12.8	1.19881e-07	4.88371e-24	8.48691e-15	3.79097e-06	1.89999e-05	0.0477256	0.952251
	12.85	2.31455e-07	5.30203e-23	1.27187e-14	5.68123e-05	0.000402223	0.197	0.80254		12.85	4.45685e-10	2.23372e-26	2.39347e-16	3.2287e-07	9.09973e-07	0.00223372	0.997765		12.85	8.53127e-08	2.76066e-24	5.38285e-15	2.69782e-06	1.5171e-05	0.0427576	0.957224
	12.9	1.67462e-07	3.04718e-23	8.20159e-15	4.11053e-05	0.000326525	0.179439	0.820193		12.9	3.15598e-10	1.25642e-26	1.51055e-16	2.2863e-07	7.22993e-07	0.00199129	0.998008		12.9	6.06792e-08	1.55969e-24	3.41223e-15	1.91884e-06	1.21071e-05	0.038286	0.9617
	12.95	1.20923e-07	1.74782e-23	5.27833e-15	2.96823e-05	0.000264551	0.163121	0.836585		12.95	2.23475e-10	7.06688e-27	9.53296e-17	1.61893e-07	5.74418e-07	0.00177512	0.998224		12.95	4.31373e-08	8.80749e-25	2.16198e-15	1.36412e-06	9.65724e-06	0.0342652	0.965724
	13	8.71588e-08	1.00069e-23	3.3908e-15	2.13945e-05	0.000213949	0.148017	0.851748		13	1.58238e-10	3.97477e-27	6.01606e-17	1.14634e-07	4.56365e-07	0.00158238	0.998417		13	3.06532e-08	4.97135e-25	1.36922e-15	9.69337e-07	7.69973e-06	0.0306532	0.969338
	13.05	6.27164e-08	5.71971e-24	2.17457e-15	1.53948e-05	0.000172735	0.134085	0.865727		13.05	1.12044e-10	2.23556e-27	3.79653e-17	8.11683e-08	3.62566e-07	0.00141054	0.998589		13.05	2.17734e-08	2.80495e-25	8.66814e-16	6.88535e-07	6.13658e-06	0.0274111	0.972582
	13.1	4.50586e-08	3.26417e-24	1.39243e-15	1.10605e-05	0.000139244	0.121277	0.878573		13.1	7.93329e-11	1.25734e-27	2.39582e-17	5.74716e-08	2.8804e-07	0.00125734	0.998742		13.1	1.54605e-08	1.58206e-25	5.48559e-16	4.88903e-07	4.88904e-06	0.0245032	0.975491
	13.15	3.23264e-08	1.86018e-24	8.90337e-16	7.93513e-06	0.000112088	0.109536	0.890344		13.15	5.61711e-11	7.07152e-28	1.51186e-17	4.06924e-08	2.2883e-07	0.00112076	0.998879		13.15	1.09744e-08	8.92036e-26	3.47042e-16	3.47042e-07	3.89388e-06	0.0218969	0.978099
	13.2	2.31618e-08	1.05869e-24	5.68553e-16	5.68553e-06	9.011e-05	0.0988037	0.9011		13.2	3.97709e-11	3.97709e-28	9.54038e-18	2.88115e-08	1.81788e-07	0.000999001	0.999001		13.2	7.78787e-09	5.02827e-26	2.19492e-16	2.46274e-07	3.10041e-06	0.0195622	0.980434
	13.25	1.65758e-08	6.01827e-25	3.62637e-16	4.06885e-06	7.23559e-05	0.0890172	0.910906		13.25	2.81587e-11	2.23673e-28	6.02023e-18	2.03992e-08	1.44415e-07	0.000890457	0.999109		13.25	5.52515e-09	2.83363e-26	1.38785e-16	1.7472e-07	2.46799e-06	0.017472	0.982525
	13.3	1.18496e-08	3.41747e-25	2.31049e-16	2.90874e-06	5.80371e-05	0.0801135	0.919826		13.3	1.99368e-11	1.25793e-28	3.79888e-18	1.44429e-08	1.14724e-07	0.000793698	0.999206		13.3	3.91895e-09	1.5965e-26	8.77344e-17	1.23928e-07	1.96413e-06	0.0156016	0.984396
	13.35	8.46275e-09	1.9387e-25	1.47065e-16	2.07735e-06	4.65063e-05	0.0720297	0.927922		13.35	1.41154e-11	7.07445e-29	2.39714e-18	1.02257e-08	9.11366e-08	0.000707445	0.999292		13.35	2.77912e-09	8.99306e-27	5.54508e-17	8.78835e-08	1.56282e-06	0.0139286	0.98607
	13.4	6.03853e-09	1.09883e-25	9.35256e-17	1.48228e-06	3.72333e-05	0.064704	0.935257		13.4	9.99369e-12	3.97856e-29	1.51261e-18	7.23979e-09	7.23979e-08	0.000630559	0.999369		13.4	1.97045e-09	5.06484e-27	3.50402e-17	6.23112e-08	1.24327e-06	0.0124327	0.987566
	13.45	4.30528e-09	6.22302e-26	5.94293e-17	1.05682e-06	2.97853e-05	0.0580766	0.941893		13.45	7.07548e-12	2.23746e-29	9.54456e-19	5.12573e-09	5.75116e-08	0.000562025	0.999438		13.45	1.39686e-09	2.85203e-27	2.21388e-17	4.41727e-08	9.88903e-07	0.0110957	0.988903
	13.5	3.0673e-09	3.52172e-26	3.7736e-17	7.52931e-07	2.38098e-05	0.0520902	0.947885		13.5	5.00936e-12	1.25829e-29	6.02258e-19	3.62896e-09	4.56859e-08	0.000500936	0.999499		13.5	9.90098e-10	1.60575e-27	1.39855e-17	3.13097e-08	7.86463e-07	0.00990098	0.990098
	13.55	2.18386e-09	1.9917e-26	2.39456e-17	5.36074e-07	1.90206e-05	0.0466901	0.95329		13.55	3.54655e-12	7.0763e-30	3.8002e-19	2.56925e-09	3.62916e-08	0.000446484	0.999553		13.55	7.01691e-10	9.03954e-28	8.83377e-18	2.21894e-08	6.25383e-07	0.00883377	0.991166
	13.6	1.55395e-09	1.12574e-26	1.51858e-17	3.8145e-07	1.51858e-05	0.0418252	0.958159		13.6	2.51089e-12	3.97949e-30	2.39788e-19	1.81898e-09	2.88288e-08	0.000397949	0.999602		13.6	4.97237e-10	5.08819e-28	5.57909e-18	1.5724e-08	4.97237e-07	0.00788068	0.992119
	13.65	1.10514e-09	6.35944e-27	9.6254e-18	2.71281e-07	1.21177e-05	0.0374472	0.96254		13.65	1.77765e-12	2.23793e-30	1.51302e-19	1.28779e-09	2.29006e-08	0.000354688	0.999645		13.65	3.52319e-10	2.86376e-28	3.52319e-18	1.11413e-08	3.95308e-07	0.00702969	0.99297
	13.7	7.85583e-10	3.59081e-27	6.09807e-18	1.92838e-07	9.66479e-06	0.0335114	0.966479		13.7	1.25853e-12	1.25853e-30	9.54691e-20	9.11722e-10	1.81913e-08	0.000316128	0.999684		13.7	2.49614e-10	1.61164e-28	2.22468e-18	7.89347e-09	3.14245e-07	0.00627001	0.99373
	13.75	5.58186e-10	2.02665e-27	3.8617e-18	1.37018e-07	7.70511e-06	0.0299764	0.970016		13.75	8.91e-13	7.07746e-31	6.0239e-20	6.45472e-10	1.44503e-08	0.000281759	0.999718		13.75	1.76833e-10	9.06911e-29	1.40464e-18	5.59197e-09	2.49784e-07	0.00559197	0.994408
	13.8	3.96458e-10	1.1434e-27	2.44454e-18	9.7319e-08	6.14041e-06	0.0268039	0.97319		13.8	6.30799e-13	3.98007e-31	3.80094e-20	4.56973e-10	1.14787e-08	0.000251126	0.999749		13.8	1.25265e-10	5.10304e-29	8.86806e-19	3.96122e-09	1.98531e-07	0.00498688	0.995013
	13.85	2.81492e-10	6.44861e-28	1.54691e-18	6.90981e-08	4.89177e-06	0.0239588	0.976036		13.85	4.46584e-13	2.23822e-31	2.3983e-20	3.23521e-10	9.11807e-09	0.000223822	0.999776		13.85	8.87287e-11	2.87121e-29	5.5984e-19	2.80585e-09	1.57784e-07	0.00444697	0.995553
	13.9	1.99802e-10	3.63579e-28	9.78587e-19	4.90455e-08	3.89582e-06	0.0214091	0.978587		13.9	3.16165e-13	1.25867e-31	1.51326e-20	2.29041e-10	7.24291e-09	0.000199486	0.999801		13.9	6.28455e-11	1.61538e-29	3.53406e-19	1.98735e-09	1.25393e-07	0.00396529	0.996035
	13.95	1.41779e-10	2.04933e-28	6.18888e-19	3.48026e-08	3.10179e-06	0.0191255	0.980871		13.95	2.23832e-13	7.0782e-32	9.54823e-21	1.62152e-10	5.75338e-09	0.000177796	0.999822		13.95	4.45104e-11	9.08786e-30	2.23081e-19	1.40754e-09	9.96464e-08	0.00353559	0.996464
	14	1.00581e-10	1.15483e-28	3.91306e-19	2.46897e-08	2.46897e-06	0.0170811	0.982916		14	1.58464e-13	3.98044e-32	6.02464e-21	1.14797e-10	4.57016e-09	0.000158464	0.999842		14	3.15231e-11	5.11245e-30	1.40808e-19	9.96848e-10	7.91824e-08	0.00315231	0.996848
	H3CitH
	K1	K2	K3
	0.00074131	1.7378e-05	3.98107e-07
	pK1	pK2	pK3
	3.13	4.76	6.4

## Sheet: Me-EDTA pH depend
	Dissociation EDTA depend on solution pH
	pH	pαY	αY			pH value	pαY	logβ(Ni)Y''(pH)	logβ(Co)Y''(pH)	logβ(Mn)Y''(pH)	logβNiT	logβCoT	logβMnT	logβNiY(pH)	logβCoY(pH)	logβMnY(pH)
	-1	29.3	5.01187e-30			1	17.68	2.82	0.4	1.6	20.5	18.08	19.28	0.90216	-1.53925	-2.63344
	-0.75	27.84	1.44544e-28			2	13.66	6.33	3.93	4.15	19.99	17.59	17.81	4.92216	2.48075	1.38656
	-0.5	26.34	4.57088e-27			3	10.64	8.43	6.05	5.65	19.07	16.69	16.29	7.94216	5.50075	4.40656
	-0.25	24.9	1.25893e-25			4	8.45	10.28	7.95	7.5	18.73	16.4	15.95	10.1322	7.69075	6.59656
	0	23.3	5.01187e-24			5	6.45	12.13	9.8	9.3	18.58	16.25	15.75	12.1321	9.69074	8.59656
	0.25	21.8	1.58489e-22			6	4.65	13.92	11	10.7	18.57	15.65	15.35	13.932	11.4906	10.3965
	0.5	20.4	3.98107e-21			7	3.32	15.32	13	11.7	18.64	16.32	15.02	15.2609	12.8197	11.7264
	0.75	19	1e-19			8	2.27	16.32	14	12.7	18.59	16.27	14.97	16.2994	13.8601	12.7754
	1	17.68	2.0893e-18			9	1.28	17.09	14.93	13.55	18.37	16.21	14.83	17.1577	14.7595	13.7516
	1.25	16.4	3.98107e-17			10	0.45	17.16	15.41	13.03	17.61	15.86	13.48	16.827	14.9779	14.2381
	1.5	15.3	5.01187e-16			11	0.07	16.28	14.87	12.2	16.35	14.94	12.27	14.6465	13.7587	12.8458
	1.75	14.4	3.98107e-15			12	0.007	14.58	12.99	10.66	14.587	12.997	10.667	11.7683	11.7024	10.42
	2	13.66	2.18776e-14			13	0	12.59	10.98	8.66	12.59	10.98	8.66	8.78147	9.08107	7.53304
	2.25	12.84	1.44544e-13			14	0	10.59	8.98		10.59	8.98		5.78209	6.14327	4.54519
	2.5	12.1	7.94328e-13
	2.75	11.3	5.01187e-12
	3	10.64	2.29087e-11
	3.25	10.1	7.94328e-11
	3.5	9.54	2.88403e-10
	3.75	9	1e-09
	4	8.45	3.54813e-09
	4.25	7.94	1.14815e-08
	4.5	7.44	3.63078e-08
	4.75	6.94	1.14815e-07
	5	6.45	3.54813e-07
	5.25	5.98	1.04713e-06
	5.5	5.32	4.7863e-06
	5.75	5.06	8.70964e-06
	6	4.65	2.23872e-05
	6.25	4.3	5.01187e-05
	6.5	3.94	0.000114815
	6.75	3.62	0.000239883
	7	3.32	0.00047863
	7.25	3.04	0.000912011
	7.5	2.76	0.0017378
	7.75	2.5	0.00316228
	8	2.27	0.00537032
	8.25	2	0.01
	8.5	1.75	0.0177828
	8.75	1.52	0.0301995
	9	1.28	0.0524807
	9.25	1.02	0.0954993
	9.5	0.8	0.158489
	9.75	0.7	0.199526
	10	0.45	0.354813
	10.25	0.32	0.47863
	10.5	0.21	0.616595
	10.75	0.13	0.74131
	11	0.07	0.851138
	11.25	0.04	0.912011
	11.5	0.02	0.954993
	11.75	0.015	0.966051
	12	0.007	0.984011
	12.25	0	1

## Sheet: Kinetic Data, T = 30C
		Lithium						Cobalt						Nickel						Manganese
	t, min	α (exp)	Peleg model	First Order model	Avrami-Erofeev Model		t, min	α (exp)	First Order model	Avrami-Erofeev Model	Peleg model		t, min	α (exp)	Peleg model	Avrami-Erofeev Model	Elovich Model		t, min	α (exp)	Peleg model	Avrami-Erofeev Model	Elovich Model
	0	0	0	0	0		0	0	0	0	0		0	0	0	0	0		0	0	0	0	0
	1	0.805468	0.787026	0.804668	0.632121		1	0.156166	0.0446742	0.0635427	0.073045		1	0.0557271	0.00966902	0.0258943	0.0159742		1	0.104637	0.0174987	0.0757092	0.0388102
	5	0.889802	0.948658	0.999716	0.892706		5	0.246379	0.204285	0.238156	0.284962		5	0.0789033	0.0465174	0.0765062	0.070313		5	0.120587	0.0809323	0.160085	0.138258
	10	0.965035	0.973652	1	0.957337		10	0.35178	0.366838	0.394515	0.447103		10	0.118691	0.0888366	0.120466	0.123521		10	0.158856	0.147992	0.217887	0.211327
	15	0.967611	0.982279	1	0.978967		15	0.43604	0.496183	0.512168	0.55175		15	0.142585	0.127501	0.156143	0.166338		15	0.213762	0.204465	0.259406	0.261311
	20	0.993785	0.98665	1	0.988411		20	0.592561	0.599106	0.603639	0.624878		20	0.167267	0.162966	0.186999	0.202168		20	0.241354	0.252674	0.292628	0.299348
	25	0.996756	0.989292	1	0.993144		25	0.71847	0.681002	0.676006	0.678863		25	0.179376	0.195611	0.214519	0.232974		25	0.266392	0.294311	0.320621	0.330061
	30	1	0.99106	1	0.995734		30	0.80021	0.746169	0.733917	0.720352		30	0.259788	0.22576	0.23952	0.259994		30	0.328994	0.330632	0.344947	0.355819
	40	1	0.99328	1	0.998163		40	0.871861	0.839284	0.818581	0.779935		40	0.237892	0.279636	0.283862	0.305746		40	0.36836	0.39094	0.385958	0.397483
	50	0.981996	0.994617	1	0.999125		50	0.844348	0.89824	0.87492	0.820663		50	0.326818	0.326366	0.322551	0.343605		50	0.456098	0.438983	0.41991	0.430513
	60	1	0.99551	1	0.999552		60	0.889523	0.93557	0.913014	0.850263		60	0.369762	0.367284	0.356986	0.375899		60	0.480743	0.478157	0.448954	0.45788
	80	1	0.996629	1	0.999864		80	0.919846	0.97417	0.957081	0.890408		80	0.362392	0.435541	0.416366	0.429016		80	0.512822	0.538191	0.496925	0.501631
	100	0.9967	0.997301	1	0.999952		100	0.97354	0.989645	0.978384	0.916367		100	0.421874	0.490202	0.466369	0.471775		100	0.548192	0.582037	0.535662	0.535957
	120	1	0.99775	1	0.999982		120	0.975256	0.995849	0.988938	0.934531		120	0.498557	0.534961	0.509431	0.507563		120	0.605636	0.615465	0.568074	0.564207
	150	0.998486	0.998199	1	0.999995		150	0.976928	0.979842	0.977904	0.975103		150	0.638844	0.588714	0.564235	0.55225		150	0.660395	0.652966	0.60836	0.598987
	180	1	0.998499	1	0.999998		180	0.978643	0.981563	0.979887	0.976954		180	0.645306	0.630982	0.610126	0.589379		180	0.713794	0.680613	0.641502	0.627544
	240	1	0.998874	1	1		240	0.981307	0.982947	0.981732	0.979806		240	0.755101	0.693193	0.682922	0.64889		240	0.763034	0.718649	0.693523	0.672808
	300	1	0.999099	1	1		300	0.983143	0.984112	0.983105	0.982368		300	0.757371	0.736778	0.738066	0.695688		300	0.783913	0.743581	0.733009	0.708055
	360	1	0.999249	1	1		360	0.984222	0.984973	0.984326	0.98395		360	0.831418	0.769013	0.781098	0.734261		360	0.763771	0.761187	0.764277	0.736926
	420	0.993673	0.999356	1	1		420	0.984539	1	0.999999	1		420	0.833758	0.793821	0.815389	0.767072		420	0.788956	0.774281	0.789765	0.761377
	480	1	0.999437	1	1		480	0.972942	1	1	1		480	0.835365	0.813503	0.843148	0.79562		480	0.793017	0.784402	0.81099	0.782585
	600	1	0.999549	1	1		600	0.967323	1	1	1		600	0.835242	0.842757	0.884743	0.843551		600	0.793476	0.799023	0.844367	0.81807
	840	0.966351	0.999678	1	1		840	0.976965	1	1	1		840	0.835557	0.878876	0.934441	0.916251		840	0.793984	0.816415	0.888855	0.871666
	1200	0.98209	0.999775	1	1		1200	0.985072	1	1	1		1200	0.835382	0.908065	0.969333	0.993735		1200	0.777183	0.829965	0.927238	0.928565

## Sheet: Kinetic Data, T =50C
		Lithium						Cobalt						Nickel						Manganese
	t, min	α (exp)	Peleg model	First Order model	Avrami-Erofeev Model		t, min	α (exp)	First Order model	Avrami-Erofeev Model	Peleg model		t, min	α (exp)	Peleg model	Avrami-Erofeev Model	Elovich Model		t, min	α (exp)	Peleg model	Avrami-Erofeev Model	Elovich Model
	0	0	0	0	0		0	0	0	0	0		0	0	0	0	0		0	0	0	0	0
	1	0.891231	0.869742	0.89118	0.632121		1	0.255751	0.0785807	0.173543	0.136336		1	0.0706097	0.03466	0.108096	0.0931134		1	0.119801	0.0734141	0.251328	0.234325
	5	0.927841	0.970918	0.999985	0.894323		5	0.484575	0.335819	0.439853	0.447214		5	0.141794	0.150894	0.230009	0.250355		5	0.243319	0.271363	0.381371	0.388881
	10	0.941079	0.985244	1	0.958628		10	0.536335	0.558863	0.607651	0.6255		10	0.219992	0.2598	0.311399	0.339595		10	0.35526	0.409322	0.449685	0.457941
	15	0.944332	0.990114	1	0.979878		15	0.583852	0.707005	0.710071	0.721358		15	0.300762	0.342104	0.368358	0.395202		15	0.460552	0.492841	0.492632	0.49861
	20	1	0.992567	1	0.989049		20	0.666769	0.805398	0.779177	0.781219		20	0.529713	0.406491	0.412898	0.435697		20	0.616182	0.548833	0.524216	0.527541
	25	0.982278	0.994045	1	0.993595		25	0.979923	0.870749	0.828329	0.822155		25	0.443931	0.458238	0.44965	0.467564		25	0.617721	0.588982	0.549234	0.550014
	30	1	0.995033	1	0.996057		30	0.979865	0.914154	0.864496	0.851915		30	0.483521	0.500734	0.480974	0.493841		30	0.616771	0.619179	0.569946	0.568393
	40	1	0.99627	1	0.998335		40	0.985731	1	1	1		40	0.553324	0.566391	0.532417	0.535658		40	0.66236	0.661577	0.602983	0.597416
	50	0.966332	0.997014	1	0.999222		50	0.994722	0.99263	0.960311	0.936678		50	0.675082	0.614757	0.573632	0.568335		50	0.727877	0.689923	0.628778	0.619944
	60	1	0.99751	1	0.999609		60	0.986943	1	1	1		60	0.654247	0.651866	0.607845	0.59516		60	0.710798	0.710209	0.649871	0.638359
	80	1	0.998131	1	0.999885		80	0.987658	1	1	1		80	0.658299	0.705067	0.662128	0.637671		80	0.707752	0.737308	0.683002	0.667428
	100	1	0.998505	1	0.999961		100	0.988476	1	1	1		100	0.716087	0.74137	0.703824	0.670769		100	0.733461	0.754584	0.70841	0.689983
	120	1	0.998754	1	0.999985		120	0.989103	1	1	1		120	0.722094	0.767723	0.737157	0.697876		120	0.766686	0.766558	0.72887	0.708417
	150	0.963907	0.999003	1	0.999996		150	0.989874	1	1	1		150	0.807929	0.796019	0.77651	0.731117		150	0.785878	0.778918	0.75342	0.730982
	180	0.98303	0.999169	1	0.999999		180	0.990356	1	1	1		180	0.804698	0.816071	0.807068	0.75832		180	0.801205	0.787381	0.772981	0.749421
	240	0.996155	0.999376	1	1		240	0.990943	1	1	1		240	0.84238	0.842602	0.85152	0.801306		240	0.817678	0.798223	0.802727	0.778521
	300	0.985493	0.999501	1	1		300	0.991538	1	1	1		300	0.875782	0.859366	0.882206	0.834691		300	0.822378	0.804873	0.824691	0.801095
	360	0.990833	0.999584	1	1		360	0.980137	1	0.999996	1		360	0.881766	0.870917	0.904506	0.861991		360	0.82901	0.809368	0.841815	0.819541
	420	0.989743	0.999644	1	1		420	0.991973	1	1	1		420	0.902827	0.879359	0.921301	0.885084		420	0.828732	0.81261	0.855665	0.835137
	480	0.989461	0.999688	1	1		480	0.993066	1	1	1		480	0.881591	0.8858	0.934291	0.905097		480	0.816106	0.815058	0.867167	0.848648
	600	0.994162	0.99975	1	1		600	0.992	1	1	1		600	0.910337	0.894976	0.952782	0.938555		600	0.790119	0.818511	0.885303	0.871227
	840	1	0.999822	1	1		840	0.991845	1	1	1		840	0.906932	0.905699	0.973448	0.989031		840	0.800812	0.822492	0.909937	0.905274
	1200	0.962797	0.999875	1	1		1200	0.985072	1	1	1		1200	0.902827	0.913912	0.987194	1		1200	0.783896	0.825504	0.932328	0.941368

## Sheet: Kinetic Data, T =60C
		Lithium						Cobalt						Nickel						Manganese
	t, min	α (exp)	Peleg model	First Order model	Avrami-Erofeev Model		t, min	α (exp)	First Order model	Avrami-Erofeev Model	Peleg model		t, min	α (exp)	Peleg model	Avrami-Erofeev Model	Elovich Model		t, min	α (exp)	Peleg model	Avrami-Erofeev Model	Elovich Model
	0	0	0	0	0		0	0	0	0	0		0	0	0	0	0		0	0	0	0	0
	1	0.831231	0.802624	0.830772	0.632121		1	0.238001	0.165144	0.122492	0.0661845		1	0.0518099	0.0392368	0.109579	0.149167		1	0.0424166	0.0309488	0.095264	0.075539
	5	0.887841	0.953123	0.999861	0.874948		5	0.466825	0.410543	0.41452	0.289923		5	0.09139	0.165291	0.261862	0.266065		5	0.0662966	0.135723	0.20479	0.216335
	10	0.921079	0.975999	1	0.942122		10	0.518585	0.568099	0.590491	0.495791		10	0.118702	0.276213	0.341667	0.335824		10	0.0847612	0.235292	0.279163	0.300246
	15	0.964332	0.98387	1	0.967495		15	0.566102	0.66731	0.687822	0.641973		15	0.261608	0.355803	0.390335	0.382439		15	0.138963	0.311456	0.331873	0.35331
	20	0.990919	0.987854	1	0.979864		20	0.649019	0.736464	0.749601	0.745773		20	0.490838	0.415693	0.425453	0.418025		20	0.302597	0.371599	0.373503	0.392206
	25	1	0.990259	1	0.986731		25	0.842173	0.787281	0.792298	0.819479		25	0.414783	0.462392	0.452946	0.446974		25	0.422725	0.420295	0.40815	0.422927
	30	0.988917	0.99187	1	0.990868		30	0.872115	0.825898	0.823572	0.871817		30	0.526098	0.499826	0.475542	0.471436		30	0.473374	0.460528	0.437906	0.44832
	40	0.994676	0.99389	1	0.995263		40	0.907027	0.879758	0.866317	0.935369		40	0.593124	0.556101	0.511389	0.511347		40	0.587754	0.523124	0.487262	0.48882
	50	0.986332	0.995106	1	0.997326		50	0.953627	0.914438	0.894161	0.967412		50	0.659754	0.596389	0.539326	0.543242		50	0.642677	0.569575	0.527283	0.520531
	60	0.989486	0.995918	1	0.998397		60	0.976972	0.937758	0.913741	0.983569		60	0.722688	0.626656	0.56222	0.569775		60	0.713663	0.605413	0.560864	0.546595
	80	1	0.996936	1	0.999348		80	0.982857	0.965426	0.939455	0.995823		80	0.714794	0.669101	0.598443	0.612217		80	0.726092	0.657095	0.614893	0.587949
	100	1	0.997547	1	0.999702		100	0.992001	0.979862	0.95559	0.998938		100	0.732206	0.697446	0.626607	0.645341		100	0.767603	0.692568	0.657103	0.620179
	120	0.995353	0.997955	1	0.999852		120	0.991525	0.987852	0.966658	0.99973		120	0.764619	0.717715	0.649653	0.672336		120	0.775103	0.718424	0.691363	0.646592
	150	0.983907	0.998363	1	0.999942		150	0.990738	1	1	1		150	0.783392	0.739198	0.677894	0.705046		150	0.786058	0.746285	0.732494	0.678999
	180	0.96303	0.998636	1	0.999975		180	0.991285	1	1	1		180	0.760864	0.754248	0.700991	0.731306		180	0.814567	0.766092	0.76503	0.705532
	240	1	0.998976	1	0.999994		240	0.999484	0.999093	0.995484	1		240	0.775289	0.773946	0.73747	0.771452		240	0.801745	0.792379	0.813504	0.747475
	300	1	0.999181	1	0.999998		300	0.98283	0.999706	1	1		300	0.769945	0.786266	0.765787	0.801136		300	0.792035	0.809036	0.847967	0.780061
	360	1	0.999317	1	1		360	0.986972	1	1	1		360	0.77852	0.7947	0.788936	0.824214		360	0.800714	0.820534	0.873677	0.806712
	420	1	0.999415	1	1		420	0.962387	0.999962	1	1		420	0.779585	0.800836	0.808515	0.842779		420	0.783454	0.82895	0.893508	0.829262
	480	1	0.999488	1	1		480	0.983421	0.999985	1	1		480	0.757039	0.8055	0.825479	0.85809		480	0.818432	0.835376	0.909189	0.848805
	600	0.994162	0.99959	1	1		600	0.975315	0.999998	1	1		600	0.773857	0.812123	0.853835	0.881945		600	0.809835	0.844542	0.932175	0.881482
	840	1	0.999707	1	1		840	0.988155	1	1	1		840	0.782344	0.819825	0.896607	0.913485		840	0.786592	0.855266	0.959214	0.930786
	1200	1	0.999795	1	1		1200						1200	0.782344	0.825699	0.941961	0.940777		1200	0.786592	0.86349	0.97859	0.983083

## Sheet: XRD Data Leached BM
		log(Intensity)
	2θ	1 h Leaching	2 h Leaching	3 h Leaching	4 h Leaching	5 h Leaching	6 h Leaching		Leaching Conditions
	10.0084	3.15229	3.08422	3.09656	3.11394	3.10857	3.12678		C(citrates) = 0.8 mol L-1;
	10.0272	3.1284	3.0983	3.11628	3.1271	3.1271	3.12905		C(H2O2) = 1.2 v/v %
	10.046	3.14019	3.10037	3.12678	3.11461	3.12581	3.10958		C(Na2EDTA) = 0.05 mol·L-1;
	10.0648	3.17551	3.08027	3.08707	3.12905	3.10106	3.12483		v = 400 rpm; S : L = 1 : 50
	10.0836	3.1532	3.11528	3.08243	3.13001	3.10992	3.1271
	10.1024	3.13862	3.13098	3.09237	3.1209	3.10585	3.08743
	10.1212	3.13735	3.11327	3.08027	3.1089	3.11959	3.1176
	10.14	3.14675	3.1176	3.10992	3.09552	3.0976	3.11494
	10.1588	3.13481	3.09202	3.09447	3.12581	3.11126	3.11394
	10.1776	3.13893	3.08672	3.11059	3.1186	3.0693	3.11992
	10.1964	3.12548	3.09864	3.11261	3.12808	3.0799	3.11661
	10.2152	3.12123	3.10278	3.08955	3.11561	3.09061	3.11893
	10.234	3.13893	3.09167	3.0976	3.12024	3.08991	3.12254
	10.2528	3.13513	3.09307	3.09307	3.11893	3.09517	3.11394
	10.2716	3.13609	3.12287	3.07408	3.0976	3.09899	3.1116
	10.2904	3.15137	3.09412	3.07004	3.11126	3.0983	3.11394
	10.3092	3.12678	3.11992	3.10857	3.10857	3.08529	3.10687
	10.328	3.12222	3.1089	3.11461	3.11227	3.08135	3.1232
	10.3468	3.14768	3.1014	3.10789	3.11126	3.07882	3.10823
	10.3656	3.13322	3.11294	3.11126	3.0983	3.09307	3.09691
	10.3844	3.14983	3.10003	3.10312	3.09552	3.09412	3.1038
	10.4032	3.15014	3.10243	3.0835	3.09167	3.08955	3.10106
	10.422	3.13925	3.09272	3.10721	3.11461	3.11025	3.09342
	10.4408	3.13767	3.08135	3.07882	3.10517	3.08849	3.11893
	10.4596	3.15625	3.08171	3.09726	3.13354	3.10175	3.11327
	10.4784	3.15014	3.07882	3.07188	3.11093	3.0892	3.11694
	10.4972	3.14983	3.09412	3.09795	3.09307	3.10415	3.086
	10.516	3.16316	3.11025	3.08027	3.10958	3.07664	3.10755
	10.5348	3.15106	3.10175	3.09934	3.10312	3.05614	3.10072
	10.5536	3.15014	3.10721	3.07591	3.12123	3.09864	3.11394
	10.5724	3.1383	3.10037	3.09377	3.10551	3.07482	3.1014
	10.5912	3.13386	3.08778	3.08849	3.10551	3.07809	3.12189
	10.61	3.12581	3.08135	3.07918	3.10037	3.05994	3.11528
	10.6288	3.12872	3.0667	3.07372	3.09167	3.07918	3.12646
	10.6476	3.15836	3.06258	3.06967	3.11059	3.07078	3.12808
	10.6664	3.13956	3.077	3.07737	3.10037	3.06893	3.12646
	10.6852	3.13194	3.08814	3.08529	3.06744	3.09934	3.11561
	10.704	3.12775	3.08955	3.07918	3.11126	3.07408	3.08743
	10.7228	3.13033	3.07445	3.10312	3.13386	3.10551	3.07664
	10.7416	3.15625	3.08063	3.09864	3.12189	3.0835	3.1038
	10.7604	3.11461	3.09899	3.08027	3.09726	3.0799	3.11261
	10.7792	3.14891	3.08991	3.08529	3.07445	3.06446	3.10958
	10.798	3.1245	3.10857	3.07482	3.09934	3.06145	3.08458
	10.8168	3.14145	3.07298	3.086	3.10106	3.08849	3.11193
	10.8356	3.14489	3.07445	3.10106	3.1176	3.09656	3.11327
	10.8544	3.16227	3.08458	3.07482	3.10346	3.08422	3.10312
	10.8732	3.13098	3.07737	3.0835	3.09968	3.07773	3.09482
	10.892	3.15014	3.08171	3.08422	3.09096	3.06521	3.08099
	10.9108	3.12646	3.08458	3.07372	3.10721	3.05614	3.10175
	10.9296	3.14051	3.08743	3.08099	3.11561	3.08243	3.13066
	10.9484	3.14114	3.086	3.06967	3.09377	3.09726	3.11394
	10.9672	3.16107	3.08814	3.08493	3.11227	3.0607	3.11193
	10.986	3.12385	3.08386	3.06521	3.10346	3.08636	3.12057
	11.0048	3.1245	3.09656	3.09934	3.12254	3.07482	3.10449
	11.0236	3.14019	3.09026	3.08279	3.09167	3.05115	3.12222
	11.0424	3.15106	3.09026	3.06183	3.1089	3.09656	3.08991
	11.0612	3.13194	3.07225	3.07372	3.09864	3.0607	3.10789
	11.08	3.11428	3.10003	3.0835	3.06819	3.07918	3.11594
	11.0988	3.10789	3.09691	3.06558	3.09342	3.07737	3.09132
	11.1176	3.13194	3.0983	3.08707	3.08636	3.08743	3.11727
	11.1364	3.14737	3.07151	3.08386	3.11093	3.06856	3.11193
	11.1552	3.16017	3.07773	3.08529	3.09726	3.03663	3.10072
	11.174	3.14426	3.09517	3.05881	3.08955	3.0835	3.1038
	11.1928	3.12156	3.08027	3.0693	3.10003	3.07737	3.11926
	11.2116	3.14239	3.0667	3.07482	3.08814	3.06032	3.10312
	11.2304	3.13354	3.07809	3.08171	3.07188	3.08027	3.11025
	11.2492	3.14551	3.08849	3.05115	3.06483	3.06819	3.11494
	11.268	3.14395	3.09307	3.08314	3.11727	3.09202	3.09934
	11.2868	3.13577	3.06145	3.08672	3.08565	3.07151	3.10243
	11.3056	3.12123	3.11193	3.08063	3.08884	3.07151	3.11661
	11.3244	3.12548	3.05881	3.07188	3.09864	3.07115	3.08314
	11.3432	3.16227	3.05729	3.05231	3.09132	3.07882	3.09795
	11.362	3.14333	3.09968	3.03663	3.09272	3.07408	3.08314
	11.3808	3.14829	3.09202	3.09167	3.10415	3.09132	3.11227
	11.3996	3.15106	3.06371	3.04727	3.09447	3.07954	3.10992
	11.4184	3.15198	3.07664	3.07518	3.07846	3.06633	3.09968
	11.4372	3.13956	3.09307	3.055	3.08814	3.07188	3.09272
	11.456	3.14239	3.09202	3.07372	3.08743	3.06781	3.10653
	11.4748	3.14208	3.0667	3.06781	3.10243	3.06744	3.11059
	11.4936	3.15927	3.07591	3.06108	3.07882	3.06183	3.07954
	11.5124	3.15594	3.10003	3.08529	3.07954	3.06819	3.11528
	11.5312	3.12548	3.05881	3.07591	3.07408	3.04999	3.12156
	11.55	3.14551	3.08849	3.06521	3.08884	3.05881	3.10209
	11.5688	3.12287	3.07482	3.06744	3.09412	3.05843	3.09656
	11.5876	3.13672	3.07773	3.05994	3.07041	3.07335	3.08743
	11.6064	3.14768	3.07773	3.05576	3.07151	3.08849	3.0835
	11.6252	3.13322	3.07445	3.04218	3.06296	3.07335	3.08814
	11.644	3.14426	3.08279	3.06446	3.09517	3.09482	3.09167
	11.6628	3.15076	3.06521	3.05576	3.09899	3.08063	3.08493
	11.6816	3.1486	3.07918	3.055	3.07846	3.06032	3.09552
	11.7004	3.1486	3.07078	3.09307	3.07737	3.07298	3.09934
	11.7192	3.11959	3.06408	3.07809	3.08171	3.0799	3.08529
	11.738	3.14551	3.09377	3.0406	3.07151	3.05576	3.10958
	11.7568	3.15564	3.077	3.06145	3.0667	3.07188	3.1014
	11.7756	3.14922	3.06483	3.07445	3.07225	3.04883	3.09899
	11.7944	3.1245	3.09307	3.07482	3.09096	3.07078	3.12678
	11.8132	3.14551	3.09237	3.06633	3.03423	3.07809	3.07846
	11.832	3.13609	3.06521	3.0607	3.0799	3.0693	3.09096
	11.8508	3.15806	3.07918	3.05346	3.06333	3.06296	3.07445
	11.8696	3.13893	3.09552	3.05918	3.06893	3.04766	3.10653
	11.8884	3.11793	3.06521	3.06296	3.07954	3.06893	3.11025
	11.9072	3.13066	3.07188	3.07628	3.07918	3.06558	3.10551
	11.926	3.16376	3.07225	3.08458	3.07262	3.05729	3.12808
	11.9448	3.1532	3.09307	3.06333	3.08027	3.04689	3.08814
	11.9636	3.14768	3.06183	3.04883	3.08027	3.05385	3.07591
	11.9824	3.12613	3.07188	3.05154	3.09656	3.05614	3.1089
	12.0012	3.12352	3.07004	3.05805	3.07628	3.07041	3.08955
	12.02	3.15106	3.06819	3.05729	3.07591	3.06967	3.10924
	12.0388	3.13672	3.06521	3.07882	3.09307	3.0667	3.10755
	12.0576	3.15014	3.0607	3.04454	3.08814	3.05881	3.09795
	12.0764	3.14145	3.09447	3.04999	3.09447	3.0569	3.09342
	12.0952	3.1452	3.08422	3.07372	3.08565	3.02243	3.10106
	12.114	3.15715	3.07882	3.05729	3.08778	3.02694	3.10072
	12.1328	3.13735	3.07445	3.04922	3.05918	3.06108	3.09517
	12.1516	3.13988	3.086	3.02857	3.04218	3.03383	3.10924
	12.1704	3.12222	3.07918	3.08814	3.08027	3.05308	3.08063
	12.1892	3.13098	3.0835	3.04415	3.06258	3.06521	3.08778
	12.208	3.14829	3.09621	3.05077	3.05881	3.06633	3.10175
	12.2268	3.13988	3.07628	3.05385	3.09061	3.05614	3.10755
	12.2456	3.12548	3.08243	3.0607	3.05154	3.07518	3.11992
	12.2644	3.12937	3.04999	3.03941	3.07882	3.06633	3.10823
	12.2832	3.14176	3.07298	3.03543	3.08636	3.07518	3.10346
	12.302	3.11893	3.06633	3.03941	3.07846	3.06258	3.09202
	12.3208	3.13226	3.05385	3.07918	3.08493	3.05614	3.10585
	12.3396	3.15137	3.08171	3.08529	3.05192	3.07335	3.08565
	12.3584	3.13033	3.07918	3.03543	3.06819	3.05154	3.12385
	12.3772	3.14489	3.09167	3.03543	3.041	3.05576	3.08707
	12.396	3.14457	3.10449	3.04961	3.07004	3.04021	3.06333
	12.4148	3.13862	3.0892	3.05652	3.06258	3.0607	3.08135
	12.4336	3.12123	3.07445	3.0693	3.07372	3.05269	3.09412
	12.4524	3.14644	3.07482	3.04532	3.07773	3.05154	3.07518
	12.4712	3.15594	3.09342	3.04727	3.0569	3.06707	3.1014
	12.49	3.14145	3.09272	3.04218	3.07628	3.07041	3.08207
	12.5088	3.14333	3.08386	3.03743	3.05192	3.07188	3.09587
	12.5276	3.1532	3.07115	3.03902	3.03302	3.0569	3.10992
	12.5464	3.14953	3.07591	3.05918	3.05077	3.06595	3.12057
	12.5652	3.16107	3.08027	3.06633	3.03342	3.06032	3.10312
	12.584	3.13609	3.06781	3.04336	3.09026	3.03503	3.08884
	12.6028	3.15776	3.07482	3.05729	3.05423	3.06258	3.09447
	12.6216	3.15137	3.05881	3.02735	3.04571	3.06333	3.09237
	12.6404	3.13735	3.06408	3.06744	3.0461	3.06521	3.1116
	12.6592	3.13418	3.10243	3.04922	3.03782	3.07918	3.08991
	12.678	3.15776	3.06145	3.05652	3.06819	3.05805	3.08422
	12.6968	3.15625	3.09202	3.03782	3.06108	3.05729	3.09899
	12.7156	3.15381	3.08063	3.05614	3.06108	3.04336	3.13322
	12.7344	3.15655	3.0693	3.03663	3.03703	3.06633	3.11394
	12.7532	3.12905	3.08991	3.04415	3.06967	3.04218	3.10072
	12.772	3.13545	3.05994	3.06558	3.07555	3.04493	3.11561
	12.7908	3.14019	3.0799	3.04961	3.05231	3.07555	3.0799
	12.8096	3.15381	3.09096	3.03862	3.07151	3.04571	3.1089
	12.8284	3.14644	3.05385	3.02407	3.05918	3.05077	3.11428
	12.8472	3.15351	3.08386	3.02857	3.07041	3.03822	3.10721
	12.866	3.14551	3.08207	3.031	3.04727	3.06521	3.08636
	12.8848	3.15351	3.09061	3.04021	3.02407	3.02449	3.10755
	12.9036	3.13862	3.08171	3.03302	3.05308	3.05461	3.10003
	12.9224	3.13893	3.07482	3.04689	3.07188	3.06967	3.1038
	12.9412	3.15473	3.09026	3.05385	3.0667	3.04766	3.11661
	12.96	3.14675	3.09377	3.055	3.07954	3.06145	3.10551
	12.9788	3.15076	3.08884	3.05308	3.03743	3.07482	3.10992
	12.9976	3.12222	3.07628	3.01284	3.04415	3.05805	3.11628
	13.0164	3.14301	3.07335	3.06145	3.05994	3.05423	3.11959
	13.0352	3.14395	3.07372	3.03703	3.01953	3.0465	3.10619
	13.054	3.12483	3.05346	3.02449	3.05192	3.07773	3.11294
	13.0728	3.13799	3.0799	3.03503	3.05115	3.05077	3.10789
	13.0916	3.13925	3.07482	3.04179	3.06558	3.04727	3.10823
	13.1104	3.13162	3.07591	3.07004	3.04999	3.04493	3.11093
	13.1292	3.15594	3.04571	3.03822	3.04139	3.04844	3.12156
	13.148	3.15076	3.07518	3.04532	3.05956	3.06221	3.12352
	13.1668	3.12613	3.08672	3.03423	3.07335	3.05308	3.12287
	13.1856	3.12969	3.08171	3.02735	3.0569	3.03862	3.12937
	13.2044	3.14051	3.08743	3.03383	3.05115	3.07078	3.10209
	13.2232	3.13033	3.08814	3.04766	3.04415	3.04454	3.11428
	13.242	3.13162	3.08565	3.04179	3.02776	3.05154	3.10278
	13.2608	3.14426	3.07518	3.02119	3.04415	3.04844	3.11926
	13.2796	3.15076	3.07482	3.03902	3.07737	3.03822	3.12352
	13.2984	3.14082	3.08672	3.02036	3.05154	3.06744	3.11528
	13.3172	3.1383	3.09656	3.02857	3.06819	3.03941	3.09412
	13.336	3.16524	3.09656	3.02694	3.05038	3.06145	3.10857
	13.3548	3.14706	3.09096	3.03423	3.04999	3.05843	3.11926
	13.3736	3.16465	3.08207	3.05423	3.02816	3.03423	3.10619
	13.3924	3.14082	3.07225	3.0216	3.05308	3.02572	3.1038
	13.4112	3.13609	3.09026	3.02898	3.03141	3.04961	3.1186
	13.43	3.15442	3.08171	3.03583	3.03423	3.05538	3.10175
	13.4488	3.15076	3.0983	3.02857	3.05461	3.05346	3.1232
	13.4676	3.14489	3.10958	3.05881	3.04139	3.03782	3.11059
	13.4864	3.15412	3.1038	3.07151	3.05538	3.03423	3.11193
	13.5052	3.17231	3.08243	3.02898	3.04883	3.06521	3.11594
	13.524	3.14301	3.07846	3.03941	3.04532	3.05231	3.10924
	13.5428	3.13925	3.07445	3.031	3.04179	3.05269	3.10823
	13.5616	3.15229	3.07078	3.05423	3.05805	3.077	3.11327
	13.5804	3.13066	3.10312	3.04139	3.05115	3.08027	3.12254
	13.5992	3.15076	3.08955	3.04454	3.02938	3.03782	3.11926
	13.618	3.14114	3.07298	3.02366	3.06371	3.05576	3.12548
	13.6368	3.15806	3.09307	3.01662	3.05805	3.06221	3.10789
	13.6556	3.14582	3.08314	3.03623	3.0306	3.03423	3.11361
	13.6744	3.16256	3.06967	3.02572	3.03342	3.04532	3.1232
	13.6932	3.16435	3.08135	3.05461	3.04844	3.01828	3.11025
	13.712	3.14829	3.06893	3.04727	3.04376	3.06108	3.12905
	13.7308	3.14426	3.07846	3.03543	3.04999	3.0607	3.1038
	13.7496	3.16673	3.08099	3.01326	3.02816	3.041	3.11428
	13.7684	3.15473	3.05423	3.03222	3.03663	3.05461	3.1245
	13.7872	3.15473	3.10653	3.03981	3.06032	3.03543	3.13386
	13.806	3.16376	3.09864	3.03703	3.04922	3.04922	3.11727
	13.8248	3.14799	3.08279	3.04689	3.05576	3.05461	3.12581
	13.8436	3.15534	3.07335	3.02816	3.03981	3.05192	3.13033
	13.8624	3.17056	3.09167	3.03822	3.04218	3.06258	3.09096
	13.8812	3.16938	3.08814	3.05385	3.05461	3.05308	3.1116
	13.9	3.15806	3.09412	3.03782	3.04922	3.03423	3.12548
	13.9188	3.15685	3.09447	3.01953	3.04766	3.03543	3.10037
	13.9376	3.17143	3.08955	3.0406	3.0569	3.03383	3.09552
	13.9564	3.1682	3.08207	3.04179	3.04376	3.06408	3.12222
	13.9752	3.15957	3.10483	3.02612	3.05423	3.0667	3.11126
	13.994	3.14829	3.09342	3.04021	3.06819	3.0607	3.11059
	14.0128	3.15442	3.06707	3.04571	3.04532	3.0465	3.0983
	14.0316	3.13226	3.08063	3.04844	3.06483	3.05576	3.09167
	14.0504	3.14395	3.10346	3.0086	3.04571	3.055	3.11394
	14.0692	3.1682	3.08314	3.04689	3.03423	3.0607	3.13322
	14.088	3.12743	3.10924	3.04179	3.04999	3.05231	3.11428
	14.1068	3.14301	3.09482	3.02857	3.06521	3.04571	3.11394
	14.1256	3.15351	3.08743	3.03981	3.04532	3.07628	3.11594
	14.1444	3.15259	3.08955	3.04258	3.06108	3.06032	3.10687
	14.1632	3.15715	3.08279	3.00988	3.07298	3.05767	3.1116
	14.182	3.17464	3.08207	3.0216	3.041	3.04844	3.12775
	14.2008	3.1486	3.09202	3.03141	3.05308	3.06446	3.12678
	14.2196	3.14176	3.10449	3.02612	3.04883	3.0406	3.1427
	14.2384	3.13609	3.10106	3.02078	3.02694	3.04805	3.13098
	14.2572	3.13799	3.09307	3.05614	3.03862	3.04336	3.14768
	14.276	3.1364	3.09587	3.05994	3.03902	3.07298	3.11694
	14.2948	3.15836	3.0667	3.01953	3.0693	3.05038	3.1284
	14.3136	3.14675	3.0607	3.01662	3.03423	3.03862	3.12743
	14.3324	3.17319	3.09167	3.03663	3.05881	3.05346	3.12156
	14.3512	3.16967	3.07555	3.03463	3.04376	3.0607	3.11294
	14.37	3.14613	3.08279	3.01115	3.04999	3.04415	3.12024
	14.3888	3.16435	3.08955	3.05805	3.05729	3.04415	3.12775
	14.4076	3.14613	3.08672	3.03941	3.03543	3.03663	3.11594
	14.4264	3.16137	3.10003	3.0162	3.04922	3.04766	3.13162
	14.4452	3.15076	3.09412	3.03703	3.01115	3.07408	3.12937
	14.464	3.14426	3.10106	3.04883	3.04844	3.01494	3.11926
	14.4828	3.14145	3.09621	3.02735	3.04454	3.06296	3.10619
	14.5016	3.14333	3.09968	3.03703	3.03663	3.0607	3.1245
	14.5204	3.15351	3.10483	3.04297	3.041	3.06296	3.12254
	14.5392	3.1427	3.0983	3.03222	3.0465	3.04493	3.11893
	14.558	3.13418	3.10857	3.04493	3.03262	3.06856	3.13226
	14.5768	3.16761	3.10106	3.00389	3.05423	3.05461	3.11561
	14.5956	3.14737	3.07591	3.04922	3.04689	3.05918	3.12123
	14.6144	3.14208	3.09587	3.01494	3.05881	3.08707	3.12548
	14.6332	3.16938	3.09202	3.01452	3.05115	3.05269	3.14333
	14.652	3.14891	3.12123	3.04021	3.04297	3.05956	3.14675
	14.6708	3.15897	3.06558	3.04999	3.06595	3.0465	3.13258
	14.6896	3.13033	3.10003	3.03503	3.05077	3.06221	3.13577
	14.7084	3.17551	3.07954	3.06633	3.0569	3.04179	3.11793
	14.7272	3.1245	3.10619	3.04689	3.06296	3.04218	3.12581
	14.746	3.15685	3.08279	3.02036	3.04493	3.0667	3.14082
	14.7648	3.17522	3.09552	3.02202	3.0607	3.03019	3.14364
	14.7836	3.16017	3.0976	3.055	3.04454	3.05729	3.12872
	14.8024	3.15866	3.07555	3.03383	3.06221	3.03941	3.1345
	14.8212	3.15106	3.09096	3.05461	3.04805	3.05385	3.1329
	14.84	3.14706	3.10346	3.04415	3.05038	3.02979	3.11126
	14.8588	3.15776	3.08884	3.02898	3.04258	3.08955	3.1284
	14.8776	3.16286	3.09412	3.02816	3.02407	3.06744	3.13481
	14.8964	3.14082	3.1209	2.99782	3.04218	3.07918	3.14176
	14.9152	3.14829	3.10037	3.041	3.04922	3.07882	3.1427
	14.934	3.16107	3.08814	3.04218	3.0569	3.08672	3.12872
	14.9528	3.16554	3.11461	3.04415	3.06967	3.07078	3.14239
	14.9716	3.15106	3.08707	3.04218	3.03981	3.05308	3.1345
	14.9904	3.13956	3.11126	3.04689	3.04689	3.06744	3.14644
	15.0092	3.18156	3.10037	3.04493	3.04571	3.07188	3.14768
	15.028	3.17348	3.1038	3.03583	3.04336	3.04922	3.15106
	15.0468	3.16047	3.09272	3.03423	3.03463	3.05729	3.11893
	15.0656	3.16554	3.1176	3.0569	3.0465	3.04727	3.12808
	15.0844	3.17638	3.10483	3.03981	3.04805	3.06145	3.14364
	15.1032	3.15534	3.1271	3.04454	3.05346	3.07482	3.15655
	15.122	3.18241	3.10449	3.05729	3.05538	3.07188	3.12775
	15.1408	3.15198	3.10037	3.03782	3.05192	3.05918	3.14301
	15.1596	3.16702	3.11461	3.04179	3.04415	3.07591	3.14208
	15.1784	3.15168	3.11394	3.05385	3.0465	3.07882	3.16047
	15.1972	3.16761	3.10721	3.07188	3.05385	3.06333	3.13956
	15.216	3.15685	3.14082	3.04415	3.03703	3.07918	3.15927
	15.2348	3.17984	3.09517	3.04415	3.05269	3.08207	3.12613
	15.2536	3.14829	3.11893	3.04922	3.04844	3.07445	3.13799
	15.2724	3.16465	3.08493	3.04571	3.03583	3.07846	3.16376
	15.2912	3.14457	3.09026	3.03862	3.03383	3.07298	3.13386
	15.31	3.1364	3.12189	3.02898	3.04493	3.07004	3.12057
	15.3288	3.15503	3.0976	3.03782	3.04844	3.07335	3.15927
	15.3476	3.1532	3.11394	3.01536	3.04999	3.07078	3.14983
	15.3664	3.14768	3.10721	3.02243	3.02979	3.05767	3.14426
	15.3852	3.17202	3.11661	3.05881	3.05538	3.07482	3.15229
	15.404	3.16017	3.10585	3.0249	3.04454	3.07335	3.12969
	15.4228	3.17638	3.12024	3.05385	3.04021	3.07408	3.15045
	15.4416	3.17435	3.086	3.04493	3.08063	3.07262	3.16137
	15.4604	3.14208	3.12123	3.02036	3.05805	3.05614	3.14737
	15.4792	3.17609	3.11294	3.05652	3.07482	3.05918	3.1452
	15.498	3.16613	3.11294	3.05538	3.03463	3.08135	3.15137
	15.5168	3.17782	3.11661	3.02694	3.07773	3.11059	3.15594
	15.5356	3.16107	3.12969	3.04922	3.04258	3.09026	3.14891
	15.5544	3.16047	3.12516	3.03383	3.06258	3.06856	3.14176
	15.5732	3.18554	3.08529	3.06819	3.05652	3.04571	3.15076
	15.592	3.17638	3.1209	3.0607	3.04961	3.06108	3.15168
	15.6108	3.15503	3.11227	3.04139	3.04179	3.07954	3.14799
	15.6296	3.15564	3.13481	3.05308	3.06183	3.06483	3.16465
	15.6484	3.17202	3.10958	3.03663	3.03342	3.04415	3.14395
	15.6672	3.16967	3.09482	3.05269	3.06258	3.08422	3.1529
	15.686	3.14145	3.11126	3.04571	3.05115	3.08991	3.14983
	15.7048	3.14829	3.12057	3.03981	3.05231	3.06707	3.16673
	15.7236	3.17522	3.12222	3.02653	3.07115	3.06595	3.17377
	15.7424	3.16047	3.14176	3.03222	3.02898	3.06633	3.14613
	15.7612	3.16107	3.12254	3.03463	3.04139	3.05994	3.15776
	15.78	3.16791	3.11361	3.05576	3.05918	3.08386	3.14208
	15.7988	3.13354	3.14922	3.0461	3.06408	3.07954	3.12937
	15.8176	3.15594	3.11394	3.05154	3.05115	3.07445	3.16761
	15.8364	3.1682	3.14395	3.05918	3.07846	3.08529	3.13194
	15.8552	3.14644	3.10823	3.06893	3.06258	3.07188	3.16909
	15.874	3.16938	3.11826	3.01368	3.0607	3.077	3.1452
	15.8928	3.17114	3.12189	3.06595	3.05192	3.08422	3.16107
	15.9116	3.17754	3.13098	3.04571	3.04766	3.08243	3.16286
	15.9304	3.16967	3.14176	3.04532	3.06408	3.07773	3.16047
	15.9492	3.18127	3.11561	3.04493	3.07004	3.10243	3.17609
	15.968	3.18241	3.12548	3.06296	3.06967	3.06183	3.15473
	15.9868	3.1532	3.09656	3.06371	3.04415	3.07004	3.15927
	16.0056	3.16761	3.11461	3.03981	3.06408	3.08063	3.16465
	16.0244	3.17173	3.11193	3.03181	3.06408	3.07809	3.15442
	16.0432	3.17667	3.11494	3.05614	3.04336	3.07954	3.15259
	16.062	3.17114	3.12156	3.05918	3.05115	3.08955	3.16879
	16.0808	3.16465	3.10924	3.04336	3.03141	3.10721	3.16584
	16.0996	3.1532	3.12385	3.031	3.04258	3.10003	3.16909
	16.1184	3.16997	3.13162	3.04532	3.04922	3.06595	3.15564
	16.1372	3.16732	3.13513	3.07518	3.07773	3.04961	3.15987
	16.156	3.17114	3.13799	3.05652	3.06108	3.077	3.15381
	16.1748	3.17955	3.14983	3.05346	3.07078	3.07115	3.14208
	16.1936	3.16643	3.11528	3.06183	3.05576	3.07482	3.15198
	16.2124	3.19396	3.11727	3.06183	3.06145	3.07591	3.14983
	16.2312	3.16286	3.13893	3.06558	3.04258	3.08099	3.1758
	16.25	3.17435	3.12613	3.04844	3.07188	3.08814	3.15655
	16.2688	3.17173	3.11059	3.06446	3.06221	3.11261	3.14706
	16.2876	3.16643	3.11959	3.05538	3.05805	3.08636	3.16761
	16.3064	3.16435	3.13226	3.06633	3.06595	3.08636	3.16406
	16.3252	3.18013	3.13609	3.05538	3.05154	3.10243	3.16376
	16.344	3.14613	3.13258	3.02284	3.06032	3.06408	3.17377
	16.3628	3.18412	3.12287	3.04766	3.0693	3.09621	3.16346
	16.3816	3.15987	3.13672	3.04689	3.07445	3.09342	3.15076
	16.4004	3.16465	3.12646	3.06108	3.06856	3.10106	3.17667
	16.4192	3.16524	3.14019	3.05269	3.07372	3.09482	3.1807
	16.438	3.15776	3.12969	3.0799	3.06371	3.10755	3.18156
	16.4568	3.16435	3.12418	3.06183	3.06446	3.08422	3.13322
	16.4756	3.16406	3.14051	3.05154	3.06221	3.09237	3.18298
	16.4944	3.19479	3.13226	3.04532	3.06258	3.06707	3.17231
	16.5132	3.1934	3.1383	3.06032	3.04805	3.09167	3.15715
	16.532	3.17085	3.1345	3.04493	3.05077	3.08493	3.17406
	16.5508	3.1807	3.13956	3.07225	3.05767	3.04689	3.15806
	16.5696	3.19061	3.13098	3.05843	3.07846	3.08884	3.18213
	16.5884	3.1827	3.14301	3.05994	3.07737	3.10585	3.16495
	16.6072	3.1685	3.1209	3.07188	3.05956	3.10037	3.17114
	16.626	3.16584	3.13322	3.03902	3.07151	3.11561	3.1878
	16.6448	3.18611	3.13767	3.04218	3.05038	3.06856	3.15987
	16.6636	3.16524	3.12287	3.0465	3.08849	3.1014	3.16909
	16.6824	3.19368	3.13767	3.06258	3.0569	3.09272	3.18184
	16.7012	3.16465	3.14051	3.04844	3.055	3.086	3.18127
	16.72	3.17406	3.12581	3.06483	3.09061	3.086	3.18526
	16.7388	3.17406	3.13767	3.03703	3.055	3.08743	3.17056
	16.7576	3.16465	3.11594	3.06893	3.05231	3.10312	3.1726
	16.7764	3.16997	3.13956	3.05843	3.055	3.08207	3.17696
	16.7952	3.16256	3.14395	3.06108	3.08884	3.11193	3.19117
	16.814	3.15137	3.14829	3.05346	3.07482	3.11528	3.17377
	16.8328	3.15836	3.12905	3.06032	3.08207	3.09307	3.17898
	16.8516	3.17348	3.14922	3.07335	3.07041	3.07445	3.17377
	16.8704	3.16435	3.14364	3.07188	3.0892	3.10857	3.17026
	16.8892	3.19312	3.14983	3.06595	3.05652	3.12287	3.16495
	16.908	3.16879	3.15685	3.07591	3.07225	3.11494	3.1758
	16.9268	3.1784	3.13001	3.07041	3.07809	3.12418	3.19618
	16.9456	3.1685	3.14395	3.06707	3.07737	3.09026	3.17955
	16.9644	3.18639	3.15259	3.0892	3.07628	3.10449	3.18724
	16.9832	3.16673	3.14333	3.0799	3.06558	3.11227	3.17406
	17.002	3.17026	3.12872	3.05576	3.0667	3.11394	3.18384
	17.0208	3.17955	3.15412	3.06145	3.06446	3.09482	3.16495
	17.0396	3.17202	3.16256	3.03941	3.06744	3.12123	3.18127
	17.0584	3.18412	3.13672	3.07664	3.06819	3.08849	3.15927
	17.0772	3.16613	3.13893	3.05269	3.05154	3.09272	3.17319
	17.096	3.16554	3.13481	3.05767	3.08707	3.08493	3.18441
	17.1148	3.18241	3.15351	3.07372	3.05269	3.1014	3.17984
	17.1336	3.20249	3.13098	3.0569	3.06856	3.09968	3.17493
	17.1524	3.16017	3.1313	3.05385	3.06744	3.07809	3.19089
	17.1712	3.17898	3.14301	3.05614	3.08386	3.12352	3.19451
	17.19	3.18696	3.15076	3.0799	3.08529	3.1014	3.19811
	17.2088	3.16316	3.16227	3.07225	3.08422	3.11261	3.18865
	17.2276	3.18298	3.15866	3.06483	3.09061	3.10346	3.19866
	17.2464	3.17173	3.16673	3.05385	3.05423	3.11361	3.16613
	17.2652	3.15534	3.14395	3.06744	3.09726	3.1345	3.18099
	17.284	3.18355	3.14364	3.07737	3.09377	3.10857	3.18441
	17.3028	3.1784	3.14208	3.09237	3.06032	3.09899	3.16879
	17.3216	3.19117	3.15564	3.07372	3.08814	3.11025	3.17085
	17.3404	3.18837	3.16465	3.08279	3.09202	3.11727	3.17464
	17.3592	3.19783	3.13704	3.06483	3.08314	3.09307	3.1934
	17.378	3.18639	3.14239	3.08707	3.06856	3.10992	3.19396
	17.3968	3.17955	3.15715	3.06296	3.07445	3.09968	3.18355
	17.4156	3.17782	3.15534	3.07809	3.07846	3.13704	3.18949
	17.4344	3.17754	3.15168	3.09517	3.08314	3.12156	3.18554
	17.4532	3.18213	3.16077	3.05038	3.09061	3.09864	3.19005
	17.472	3.18298	3.16938	3.07918	3.06819	3.11093	3.20249
	17.4908	3.19005	3.15014	3.0799	3.06521	3.10483	3.20493
	17.5096	3.1726	3.14426	3.077	3.07335	3.09377	3.17231
	17.5284	3.15503	3.16584	3.08458	3.08493	3.12418	3.20085
	17.5472	3.18127	3.16017	3.07555	3.09795	3.11193	3.18949
	17.566	3.2071	3.16938	3.06558	3.08458	3.10483	3.17754
	17.5848	3.18921	3.16791	3.08991	3.10312	3.11428	3.18298
	17.6036	3.17143	3.15927	3.06595	3.07737	3.12287	3.17869
	17.6224	3.17667	3.1726	3.06371	3.07809	3.11727	3.1959
	17.6412	3.19229	3.1726	3.08565	3.09552	3.10551	3.18865
	17.66	3.17056	3.18298	3.07188	3.1014	3.1271	3.17348
	17.6788	3.1784	3.16406	3.09061	3.07664	3.10619	3.20112
	17.6976	3.19229	3.16167	3.09132	3.08849	3.1427	3.19535
	17.7164	3.18526	3.16791	3.0892	3.05346	3.11361	3.21484
	17.7352	3.18696	3.17231	3.07372	3.06781	3.1364	3.18696
	17.754	3.17725	3.16938	3.10992	3.06145	3.10072	3.19229
	17.7728	3.19424	3.17143	3.09202	3.09656	3.10789	3.20737
	17.7916	3.18893	3.15473	3.08135	3.07115	3.14737	3.18156
	17.8104	3.19061	3.15534	3.07846	3.09621	3.12123	3.20194
	17.8292	3.17377	3.1529	3.05881	3.07262	3.12287	3.19811
	17.848	3.18611	3.16524	3.0983	3.09377	3.12123	3.20194
	17.8668	3.20303	3.1726	3.06483	3.08565	3.13672	3.19507
	17.8856	3.17811	3.16997	3.077	3.08279	3.12646	3.18498
	17.9044	3.18099	3.14891	3.07555	3.07882	3.11126	3.20466
	17.9232	3.18667	3.17609	3.08991	3.08707	3.09968	3.20194
	17.942	3.19451	3.17319	3.08243	3.09342	3.12123	3.18412
	17.9608	3.19229	3.18865	3.10755	3.12189	3.13893	3.20817
	17.9796	3.18412	3.17435	3.09202	3.08207	3.11227	3.19257
	17.9984	3.18752	3.15625	3.07882	3.08529	3.13481	3.19866
	18.0172	3.18554	3.16879	3.08386	3.10551	3.14426	3.18977
	18.036	3.18696	3.1532	3.08849	3.0693	3.13481	3.19976
	18.0548	3.19424	3.16346	3.07482	3.10312	3.1176	3.19921
	18.0736	3.20003	3.17955	3.10209	3.10823	3.11694	3.2033
	18.0924	3.20085	3.17869	3.09167	3.10106	3.10037	3.18893
	18.1112	3.20548	3.17725	3.08422	3.08743	3.15351	3.20844
	18.13	3.21511	3.16938	3.08991	3.09517	3.14644	3.20952
	18.1488	3.1934	3.17926	3.09552	3.07225	3.12222	3.22272
	18.1676	3.1807	3.18583	3.08027	3.1232	3.12905	3.19229
	18.1864	3.2003	3.18639	3.08063	3.11926	3.14019	3.21643
	18.2052	3.19396	3.18327	3.08672	3.11294	3.14082	3.21378
	18.224	3.20629	3.15412	3.10958	3.07918	3.11461	3.21352
	18.2428	3.19783	3.17754	3.10823	3.1014	3.12646	3.22917
	18.2616	3.21192	3.19451	3.09795	3.10687	3.13162	3.2266
	18.2804	3.22453	3.1682	3.11461	3.12287	3.1329	3.22531
	18.2992	3.21511	3.197	3.10789	3.09447	3.14301	3.22505
	18.318	3.21617	3.18949	3.08279	3.10789	3.15198	3.22194
	18.3368	3.21272	3.20358	3.10755	3.08707	3.14582	3.22994
	18.3556	3.23426	3.20167	3.10619	3.11093	3.14706	3.21219
	18.3744	3.23477	3.21748	3.10857	3.11261	3.13609	3.22968
	18.3932	3.25551	3.20167	3.08991	3.11992	3.16017	3.24797
	18.412	3.25212	3.22453	3.14019	3.11428	3.15168	3.24403
	18.4308	3.27784	3.22737	3.15076	3.16524	3.17811	3.2584
	18.4496	3.31048	3.22686	3.15014	3.15229	3.15927	3.26055
	18.4684	3.32919	3.23096	3.14922	3.17898	3.13988	3.26458
	18.4872	3.33885	3.24527	3.17114	3.20439	3.16613	3.26435
	18.506	3.33264	3.25382	3.18583	3.19866	3.15381	3.24353
	18.5248	3.36248	3.24452	3.197	3.2033	3.14768	3.24155
	18.5436	3.37475	3.24944	3.18977	3.19976	3.16732	3.25042
	18.5624	3.37401	3.22814	3.20817	3.24428	3.17406	3.25042
	18.5812	3.36305	3.22167	3.21537	3.23578	3.18241	3.26293
	18.6	3.38184	3.2465	3.24378	3.26316	3.19173	3.24625
	18.6188	3.37767	3.25091	3.21617	3.24625	3.1784	3.24353
	18.6376	3.37749	3.21696	3.23376	3.25091	3.18013	3.25672
	18.6564	3.34753	3.24229	3.22427	3.24944	3.17926	3.25888
	18.6752	3.36922	3.23578	3.2398	3.22866	3.14644	3.24699
	18.694	3.36736	3.22115	3.22376	3.23779	3.17782	3.26198
	18.7128	3.35218	3.24155	3.21431	3.25042	3.19507	3.25912
	18.7316	3.36586	3.2284	3.18893	3.23325	3.16613	3.25139
	18.7504	3.37457	3.25431	3.21192	3.23679	3.16732	3.26221
	18.7692	3.3831	3.2383	3.2335	3.22608	3.17551	3.26458
	18.788	3.38596	3.22968	3.21669	3.24477	3.1532	3.27531
	18.8068	3.38039	3.23654	3.23147	3.24502	3.19618	3.28646
	18.8256	3.38987	3.26694	3.23754	3.23502	3.197	3.28012
	18.8444	3.38686	3.28171	3.2388	3.23629	3.17754	3.29688
	18.8632	3.3927	3.29491	3.2408	3.2418	3.21669	3.30728
	18.882	3.35908	3.28691	3.24551	3.23249	3.16909	3.31027
	18.9008	3.34084	3.28421	3.23249	3.23704	3.21112	3.32346
	18.9196	3.34084	3.28735	3.2307	3.23325	3.22272	3.32428
	18.9384	3.3296	3.27091	3.21722	3.23401	3.22115	3.30081
	18.9572	3.30449	3.27184	3.21192	3.21564	3.2235	3.31848
	18.976	3.27738	3.26553	3.19201	3.21932	3.2531	3.28578
	18.9948	3.25912	3.2307	3.16702	3.19728	3.21906	3.28398
	19.0136	3.25431	3.23905	3.15715	3.16495	3.18837	3.26505
	19.0324	3.24551	3.21775	3.14301	3.16017	3.17811	3.25768
	19.0512	3.23578	3.19756	3.14768	3.15806	3.20085	3.2413
	19.07	3.22141	3.21932	3.13033	3.1726	3.18696	3.2222
	19.0888	3.20871	3.19089	3.14082	3.15534	3.17377	3.21906
	19.1076	3.22994	3.20898	3.1284	3.1329	3.15625	3.25406
	19.1264	3.20548	3.2079	3.12613	3.13418	3.17202	3.24699
	19.1452	3.20003	3.21005	3.12808	3.11959	3.14768	3.23401
	19.164	3.21059	3.17869	3.11126	3.13609	3.15106	3.22789
	19.1828	3.22298	3.19005	3.1014	3.11826	3.17725	3.20602
	19.2016	3.20871	3.18498	3.12254	3.13925	3.14768	3.21564
	19.2204	3.21139	3.20276	3.10037	3.11561	3.15866	3.2159
	19.2392	3.21378	3.20871	3.11528	3.13862	3.14551	3.21722
	19.258	3.21854	3.19507	3.10755	3.12418	3.1532	3.21219
	19.2768	3.20817	3.21352	3.12872	3.12548	3.14051	3.22011
	19.2956	3.19921	3.16938	3.11294	3.12189	3.16495	3.21431
	19.3144	3.21165	3.19089	3.09621	3.12222	3.15534	3.23629
	19.3332	3.19976	3.18384	3.1014	3.11528	3.13956	3.22891
	19.352	3.18384	3.16967	3.11461	3.10449	3.14551	3.22686
	19.3708	3.20952	3.17984	3.12969	3.09552	3.12808	3.21085
	19.3896	3.19783	3.18977	3.11926	3.1232	3.16938	3.22557
	19.4084	3.20629	3.18384	3.11992	3.15106	3.1427	3.22686
	19.4272	3.20656	3.19201	3.12969	3.11893	3.1313	3.24773
	19.446	3.20439	3.18752	3.1345	3.1209	3.15351	3.20737
	19.4648	3.20871	3.19811	3.12548	3.11826	3.1364	3.20493
	19.4836	3.21139	3.19005	3.1089	3.10037	3.14706	3.22505
	19.5024	3.2071	3.17493	3.12222	3.10755	3.14082	3.22531
	19.5212	3.20575	3.19229	3.11528	3.12646	3.14176	3.22557
	19.54	3.20412	3.18667	3.11428	3.10551	3.16197	3.23779
	19.5588	3.18921	3.18498	3.11059	3.0976	3.16077	3.23452
	19.5776	3.21617	3.20466	3.11193	3.10551	3.1486	3.24329
	19.5964	3.2014	3.20493	3.11327	3.10346	3.13577	3.2266
	19.6152	3.19866	3.20575	3.10857	3.11727	3.13354	3.22453
	19.634	3.17377	3.18921	3.11294	3.11727	3.17026	3.23019
	19.6528	3.19645	3.21192	3.11793	3.13098	3.13704	3.22866
	19.6716	3.20925	3.20548	3.09167	3.14489	3.15776	3.2398
	19.6904	3.20003	3.1807	3.1186	3.10517	3.16584	3.22891
	19.7092	3.18611	3.18469	3.1014	3.12222	3.17435	3.24477
	19.728	3.17955	3.16997	3.13098	3.10551	3.18184	3.2388
	19.7468	3.19562	3.19618	3.13226	3.1186	3.15259	3.2531
	19.7656	3.1934	3.19535	3.12483	3.11793	3.15076	3.2284
	19.7844	3.19061	3.2014	3.09864	3.14082	3.17493	3.23679
	19.8032	3.20276	3.19229	3.09587	3.13033	3.14364	3.2284
	19.822	3.20085	3.21378	3.11025	3.11461	3.15014	3.23019
	19.8408	3.2188	3.19728	3.11126	3.12969	3.18724	3.22246
	19.8596	3.19312	3.20763	3.12548	3.13704	3.17638	3.22298
	19.8784	3.19562	3.21748	3.11727	3.12024	3.15685	3.23477
	19.8972	3.22194	3.19728	3.11926	3.13767	3.16791	3.24797
	19.916	3.19507	3.20222	3.11661	3.10653	3.15927	3.23779
	19.9348	3.20276	3.21085	3.11628	3.11661	3.18327	3.25527
	19.9536	3.20817	3.19312	3.11361	3.12581	3.15229	3.21165
	19.9724	3.21643	3.20602	3.13988	3.14239	3.17231	3.23426
	19.9912	3.21112	3.18099	3.11227	3.13545	3.17435	3.22943
	20.01	3.2052	3.21854	3.11826	3.12678	3.17173	3.24944
	20.0288	3.22037	3.21245	3.1209	3.1186	3.13735	3.24378
	20.0476	3.19201	3.20763	3.11628	3.12123	3.14644	3.24625
	20.0664	3.18808	3.20167	3.14953	3.13862	3.18013	3.24204
	20.0852	3.19976	3.22376	3.11959	3.12905	3.17202	3.22298
	20.104	3.18837	3.21032	3.1209	3.13799	3.15836	3.2393
	20.1228	3.22194	3.20925	3.12418	3.12581	3.1685	3.24625
	20.1416	3.21085	3.20112	3.11227	3.13481	3.15076	3.24204
	20.1604	3.19866	3.197	3.11394	3.12775	3.18156	3.2388
	20.1792	3.21299	3.18921	3.11959	3.12057	3.17056	3.25479
	20.198	3.2079	3.18696	3.12483	3.10789	3.1529	3.2408
	20.2168	3.20358	3.20978	3.11959	3.09447	3.14737	3.2388
	20.2356	3.20439	3.233	3.1271	3.13418	3.15412	3.26174
	20.2544	3.18213	3.20058	3.12905	3.12808	3.17522	3.24254
	20.2732	3.21564	3.19893	3.1313	3.15259	3.17289	3.25164
	20.292	3.21617	3.19312	3.13386	3.1232	3.16376	3.2388
	20.3108	3.19838	3.19396	3.13194	3.13066	3.16524	3.24477
	20.3296	3.21906	3.21272	3.12418	3.13162	3.15259	3.23376
	20.3484	3.21325	3.20222	3.12872	3.14208	3.16137	3.2284
	20.3672	3.20871	3.20493	3.10789	3.13226	3.16406	3.24055
	20.386	3.2014	3.21325	3.12905	3.1271	3.15987	3.23477
	20.4048	3.21112	3.21958	3.12516	3.13956	3.17638	3.24724
	20.4236	3.18639	3.21139	3.1427	3.09934	3.17202	3.2383
	20.4424	3.19479	3.21059	3.14953	3.14082	3.19257	3.23019
	20.4612	3.19618	3.21005	3.11893	3.14051	3.17143	3.22968
	20.48	3.22115	3.2033	3.1186	3.12123	3.16613	3.25164
	20.4988	3.21617	3.19061	3.14799	3.12418	3.17319	3.23629
	20.5176	3.18099	3.20358	3.14208	3.13481	3.18921	3.22427
	20.5364	3.19535	3.20493	3.13925	3.13098	3.18441	3.2418
	20.5552	3.19618	3.2284	3.1383	3.11826	3.16435	3.22557
	20.574	3.20737	3.22608	3.1271	3.11093	3.18241	3.23704
	20.5928	3.23172	3.22557	3.14551	3.1529	3.17493	3.21352
	20.6116	3.22505	3.21219	3.12254	3.15442	3.17551	3.23401
	20.6304	3.18808	3.20412	3.12678	3.13194	3.16137	3.2398
	20.6492	3.19479	3.20439	3.1313	3.1186	3.15473	3.2188
	20.668	3.19976	3.20303	3.14613	3.1232	3.17435	3.23553
	20.6868	3.21192	3.21059	3.13258	3.14706	3.16495	3.23019
	20.7056	3.20112	3.21985	3.14145	3.13098	3.15137	3.2307
	20.7244	3.22376	3.2079	3.14176	3.13481	3.16435	3.24993
	20.7432	3.21696	3.20629	3.12287	3.13862	3.17609	3.20575
	20.762	3.20737	3.20493	3.1271	3.13988	3.18724	3.22298
	20.7808	3.21112	3.20952	3.13001	3.14051	3.16909	3.24601
	20.7996	3.19368	3.22141	3.14426	3.14082	3.18554	3.25164
	20.8184	3.19005	3.21484	3.1383	3.15137	3.17898	3.23729
	20.8372	3.19368	3.22089	3.15259	3.14301	3.15715	3.24551
	20.856	3.18667	3.24105	3.13418	3.1452	3.16702	3.26245
	20.8748	3.21005	3.2159	3.14176	3.1383	3.16732	3.24229
	20.8936	3.19756	3.22608	3.12872	3.15625	3.18469	3.2492
	20.9124	3.2003	3.19811	3.15106	3.14983	3.18724	3.24527
	20.9312	3.22194	3.21669	3.1329	3.13513	3.19201	3.23198
	20.95	3.2079	3.19173	3.14395	3.12872	3.16584	3.23249
	20.9688	3.20222	3.21139	3.13545	3.12937	3.19117	3.24403
	20.9876	3.22453	3.20898	3.13672	3.13799	3.19396	3.2403
	21.0064	3.21378	3.2079	3.12905	3.14145	3.17984	3.23679
	21.0252	3.21564	3.21958	3.12483	3.14051	3.17435	3.24105
	21.044	3.20683	3.21272	3.14208	3.13098	3.16316	3.24353
	21.0628	3.21748	3.19921	3.13354	3.14176	3.17085	3.22531
	21.0816	3.20898	3.21722	3.11361	3.14706	3.17984	3.2408
	21.1004	3.21932	3.21827	3.13862	3.10857	3.18184	3.23629
	21.1192	3.19479	3.21669	3.12743	3.14426	3.18241	3.24724
	21.138	3.21431	3.21617	3.12613	3.12872	3.18469	3.26811
	21.1568	3.23147	3.21272	3.13609	3.1245	3.15776	3.24527
	21.1756	3.18724	3.21272	3.14799	3.13354	3.21537	3.25091
	21.1944	3.21032	3.2159	3.12905	3.1529	3.18384	3.2492
	21.2132	3.22505	3.22583	3.13258	3.13577	3.19089	3.25139
	21.232	3.21165	3.23096	3.14457	3.15685	3.19976	3.2584
	21.2508	3.20763	3.2266	3.14145	3.13956	3.18355	3.2572
	21.2696	3.2222	3.21378	3.1685	3.13609	3.19783	3.24601
	21.2884	3.2079	3.20978	3.12775	3.14829	3.19479	3.23955
	21.3072	3.21537	3.2388	3.10857	3.1383	3.19229	3.23249
	21.326	3.20493	3.22557	3.12189	3.13704	3.19257	3.25334
	21.3448	3.20629	3.2383	3.14239	3.14829	3.197	3.25066
	21.3636	3.20112	3.23121	3.14644	3.14613	3.19005	3.24477
	21.3824	3.20978	3.23223	3.13735	3.15168	3.19562	3.24846
	21.4012	3.22943	3.2222	3.15198	3.17348	3.197	3.2388
	21.42	3.21906	3.23603	3.14208	3.16017	3.20276	3.24204
	21.4388	3.20952	3.21165	3.14582	3.17202	3.20058	3.26102
	21.4576	3.20112	3.22401	3.15625	3.13322	3.19285	3.25139
	21.4764	3.21511	3.20222	3.14051	3.15776	3.19673	3.24699
	21.4952	3.2052	3.20737	3.16167	3.15564	3.21722	3.25624
	21.514	3.22272	3.24204	3.16227	3.15351	3.19645	3.2572
	21.5328	3.20629	3.20763	3.17435	3.15534	3.18384	3.25115
	21.5516	3.20466	3.22814	3.15442	3.16017	3.17667	3.25164
	21.5704	3.19866	3.22891	3.14922	3.15259	3.18327	3.25042
	21.5892	3.20656	3.22479	3.14891	3.1529	3.20952	3.22891
	21.608	3.21165	3.25115	3.14239	3.15381	3.16967	3.26905
	21.6268	3.20898	3.22789	3.17056	3.15351	3.18949	3.2393
	21.6456	3.22453	3.22608	3.1529	3.13609	3.20844	3.25527
	21.6644	3.21085	3.22011	3.14301	3.17173	3.20548	3.24625
	21.6832	3.19756	3.22141	3.16077	3.16495	3.2052	3.25575
	21.702	3.19229	3.20817	3.15168	3.15259	3.20385	3.2531
	21.7208	3.20112	3.21906	3.12678	3.14737	3.197	3.24204
	21.7396	3.21801	3.22063	3.12024	3.15442	3.20194	3.24254
	21.7584	3.20058	3.21059	3.14145	3.14706	3.20548	3.22324
	21.7772	3.21245	3.23249	3.15503	3.1529	3.21405	3.25575
	21.796	3.21431	3.24105	3.14737	3.14239	3.2014	3.25503
	21.8148	3.20303	3.23249	3.16554	3.15806	3.18808	3.25042
	21.8336	3.21511	3.20412	3.15503	3.15014	3.21696	3.23045
	21.8524	3.19285	3.22917	3.16047	3.13988	3.20058	3.2413
	21.8712	3.20112	3.22011	3.12678	3.16137	3.20683	3.2403
	21.89	3.20602	3.22917	3.13988	3.15168	3.1934	3.22376
	21.9088	3.22063	3.22583	3.15259	3.16017	3.20548	3.21299
	21.9276	3.20898	3.22686	3.15866	3.16702	3.18583	3.2398
	21.9464	3.20358	3.23426	3.14145	3.12872	3.21617	3.25212
	21.9652	3.19893	3.2465	3.16167	3.14891	3.21775	3.2615
	21.984	3.21511	3.2235	3.15836	3.15198	3.19645	3.2398
	22.0028	3.21985	3.22401	3.15381	3.15442	3.20412	3.25959
	22.0216	3.21299	3.23401	3.13386	3.15715	3.18327	3.24551
	22.0404	3.21219	3.22814	3.15957	3.14051	3.19976	3.25115
	22.0592	3.22194	3.22194	3.14675	3.13609	3.2222	3.24477
	22.078	3.21696	3.21484	3.14799	3.15137	3.19257	3.2335
	22.0968	3.19673	3.22298	3.15987	3.14239	3.197	3.2398
	22.1156	3.19893	3.24304	3.15776	3.16077	3.18127	3.26788
	22.1344	3.21511	3.22194	3.13893	3.1532	3.2052	3.2492
	22.1532	3.20412	3.21537	3.14737	3.16761	3.19728	3.24304
	22.172	3.20952	3.24773	3.17026	3.15137	3.19811	3.26031
	22.1908	3.2052	3.23528	3.17143	3.16376	3.19756	3.2393
	22.2096	3.19005	3.20085	3.15259	3.16643	3.20871	3.25888
	22.2284	3.21431	3.23855	3.17114	3.16077	3.20439	3.23502
	22.2472	3.21085	3.2033	3.15655	3.16017	3.21906	3.27692
	22.266	3.22194	3.22037	3.13767	3.15836	3.20925	3.24576
	22.2848	3.2235	3.22427	3.16997	3.1685	3.21245	3.26482
	22.3036	3.23401	3.22891	3.15746	3.14489	3.22037	3.23654
	22.3224	3.22011	3.2413	3.15987	3.1827	3.20683	3.23805
	22.3412	3.21032	3.23905	3.15076	3.14737	3.20222	3.24105
	22.36	3.21272	3.22814	3.14364	3.16643	3.19811	3.24871
	22.3788	3.20925	3.23223	3.16376	3.14829	3.21085	3.24625
	22.3976	3.21722	3.22712	3.16017	3.16673	3.20003	3.2398
	22.4164	3.20898	3.22401	3.14613	3.18298	3.21352	3.23603
	22.4352	3.2014	3.23955	3.1532	3.16435	3.20575	3.26245
	22.454	3.18441	3.21617	3.16227	3.16286	3.16761	3.2572
	22.4728	3.20952	3.21775	3.16107	3.17348	3.2052	3.23855
	22.4916	3.20385	3.23401	3.16316	3.16702	3.20493	3.24773
	22.5104	3.21906	3.22994	3.16791	3.15412	3.19673	3.24724
	22.5292	3.20844	3.23654	3.15987	3.16673	3.21192	3.25285
	22.548	3.20466	3.22479	3.14613	3.17319	3.22037	3.24502
	22.5668	3.19424	3.23654	3.14176	3.15594	3.21722	3.24797
	22.5856	3.2014	3.21801	3.14145	3.16167	3.20249	3.24551
	22.6044	3.20575	3.22789	3.16197	3.15625	3.19948	3.26647
	22.6232	3.21192	3.22634	3.15927	3.14176	3.19368	3.24969
	22.642	3.22583	3.22686	3.17435	3.17026	3.21932	3.2266
	22.6608	3.21192	3.23629	3.16584	3.15836	3.22246	3.24895
	22.6796	3.20358	3.22557	3.1529	3.16017	3.19893	3.25066
	22.6984	3.2188	3.22011	3.14644	3.17319	3.20952	3.24773
	22.7172	3.21617	3.25285	3.15442	3.15168	3.18865	3.24576
	22.736	3.21272	3.22037	3.15473	3.15866	3.21139	3.25888
	22.7548	3.21245	3.23452	3.16047	3.17114	3.21854	3.24105
	22.7736	3.1959	3.23629	3.16047	3.14675	3.20925	3.25042
	22.7924	3.19562	3.2335	3.17319	3.16197	3.20737	3.22479
	22.8112	3.21059	3.23654	3.16227	3.19285	3.20249	3.2634
	22.83	3.19089	3.23452	3.16197	3.16909	3.20952	3.26269
	22.8488	3.22479	3.2266	3.15473	3.15534	3.2003	3.24748
	22.8676	3.22968	3.2418	3.15655	3.17085	3.20112	3.2418
	22.8864	3.21005	3.22814	3.16643	3.1486	3.21458	3.23754
	22.9052	3.19948	3.2266	3.16495	3.18327	3.20629	3.26387
	22.924	3.22298	3.23855	3.13258	3.18127	3.21458	3.28285
	22.9428	3.21085	3.24699	3.17026	3.16909	3.21854	3.23805
	22.9616	3.23096	3.22943	3.1685	3.16584	3.23198	3.25792
	22.9804	3.19618	3.20898	3.15594	3.16879	3.22453	3.24699
	22.9992	3.21219	3.21801	3.1685	3.15564	3.20358	3.25744
	23.018	3.21617	3.23528	3.16791	3.18412	3.21405	3.2584
	23.0368	3.21906	3.22531	3.16495	3.16167	3.20656	3.24428
	23.0556	3.21245	3.21165	3.15897	3.18498	3.22712	3.25066
	23.0744	3.19033	3.22505	3.17869	3.17085	3.21958	3.26198
	23.0932	3.24551	3.2413	3.15106	3.17056	3.21299	3.24993
	23.112	3.20167	3.22712	3.17085	3.15655	3.21932	3.24576
	23.1308	3.21032	3.23629	3.16077	3.16286	3.21352	3.2531
	23.1496	3.2033	3.22453	3.16673	3.17869	3.22141	3.25551
	23.1684	3.2079	3.22917	3.15503	3.1827	3.2284	3.25503
	23.1872	3.21032	3.21906	3.16227	3.18041	3.22453	3.25527
	23.206	3.20276	3.2383	3.14114	3.14922	3.21192	3.26079
	23.2248	3.21112	3.22272	3.15987	3.17231	3.21405	3.26411
	23.2436	3.20412	3.23019	3.18469	3.15987	3.22298	3.25696
	23.2624	3.19396	3.2403	3.15198	3.16584	3.23045	3.24329
	23.2812	3.21325	3.23629	3.18469	3.17143	3.22814	3.25696
	23.3	3.2003	3.23147	3.1529	3.16909	3.21564	3.2492
	23.3188	3.20952	3.22557	3.17869	3.1827	3.21378	3.24748
	23.3376	3.20085	3.23274	3.19479	3.18041	3.22479	3.24846
	23.3564	3.21352	3.24477	3.17289	3.17085	3.22141	3.24055
	23.3752	3.18554	3.24871	3.16495	3.15655	3.22583	3.24551
	23.394	3.22246	3.24229	3.16643	3.18384	3.20303	3.25212
	23.4128	3.21932	3.23528	3.15014	3.16673	3.21325	3.24797
	23.4316	3.20978	3.22789	3.15534	3.16286	3.18837	3.2403
	23.4504	3.21748	3.23955	3.16077	3.17898	3.2398	3.23754
	23.4692	3.197	3.24155	3.1784	3.17377	3.21854	3.25624
	23.488	3.19866	3.23754	3.16495	3.17143	3.21564	3.26435
	23.5068	3.1878	3.23729	3.15897	3.16584	3.24748	3.26269
	23.5256	3.1827	3.21932	3.17085	3.17869	3.22557	3.25066
	23.5444	3.20385	3.22298	3.18554	3.19811	3.22037	3.25091
	23.5632	3.20629	3.2266	3.15836	3.18469	3.22011	3.25431
	23.582	3.23121	3.22479	3.17231	3.17435	3.22115	3.24403
	23.6008	3.21112	3.22943	3.17667	3.18213	3.21906	3.2398
	23.6196	3.20602	3.22037	3.17522	3.16997	3.22037	3.24452
	23.6384	3.21272	3.22194	3.18298	3.18696	3.23249	3.24551
	23.6572	3.197	3.23502	3.1758	3.16879	3.23045	3.25744
	23.676	3.20276	3.24452	3.17435	3.19312	3.22814	3.256
	23.6948	3.19893	3.21272	3.16702	3.19312	3.23426	3.25672
	23.7136	3.23121	3.23198	3.17377	3.17026	3.2266	3.24477
	23.7324	3.21245	3.2388	3.16227	3.18384	3.22763	3.25066
	23.7512	3.20871	3.22115	3.18355	3.14301	3.19866	3.24724
	23.77	3.19479	3.23019	3.18526	3.15685	3.22063	3.25358
	23.7888	3.20602	3.23019	3.16465	3.17898	3.23528	3.24254
	23.8076	3.19396	3.23249	3.17782	3.19312	3.22376	3.24674
	23.8264	3.21299	3.24353	3.19562	3.17348	3.23426	3.24724
	23.8452	3.21192	3.21219	3.17869	3.18611	3.19673	3.27231
	23.864	3.21352	3.2222	3.18213	3.14613	3.20003	3.266
	23.8828	3.21405	3.23603	3.17811	3.17869	3.2235	3.24969
	23.9016	3.2014	3.21906	3.16909	3.1784	3.21325	3.24452
	23.9204	3.19976	3.22505	3.17696	3.1827	3.23679	3.25091
	23.9392	3.20249	3.233	3.16316	3.19451	3.23274	3.26834
	23.958	3.20303	3.21958	3.16702	3.1827	3.23528	3.2531
	23.9768	3.2079	3.22272	3.17696	3.17782	3.22401	3.2266
	23.9956	3.20656	3.2383	3.16909	3.1726	3.22968	3.22968
	24.0144	3.21405	3.24674	3.18724	3.16465	3.22037	3.25237
	24.0332	3.20629	3.23376	3.16997	3.17348	3.21431	3.25888
	24.052	3.21958	3.22763	3.18554	3.18752	3.23754	3.24871
	24.0708	3.19673	3.2413	3.18526	3.19424	3.24403	3.25066
	24.0896	3.21032	3.24527	3.19033	3.16909	3.22427	3.24105
	24.1084	3.20629	3.22376	3.18298	3.17377	3.23452	3.25261
	24.1272	3.18808	3.24403	3.18099	3.17898	3.23249	3.25042
	24.146	3.22505	3.23274	3.16286	3.18583	3.21932	3.24724
	24.1648	3.21511	3.23172	3.1784	3.16554	3.22866	3.27393
	24.1836	3.1934	3.23477	3.16465	3.17696	3.24846	3.24871
	24.2024	3.1878	3.21696	3.18724	3.19257	3.24452	3.23629
	24.2212	3.21299	3.24724	3.19893	3.19535	3.24105	3.2398
	24.24	3.1784	3.2388	3.18752	3.17435	3.24871	3.2408
	24.2588	3.1959	3.23502	3.18355	3.19396	3.22401	3.25696
	24.2776	3.18752	3.23426	3.17696	3.16554	3.23477	3.25672
	24.2964	3.21299	3.24452	3.19921	3.19229	3.23223	3.24993
	24.3152	3.20898	3.23325	3.17202	3.18752	3.2465	3.2393
	24.334	3.20898	3.23679	3.20167	3.18127	3.25164	3.24005
	24.3528	3.2003	3.24724	3.1959	3.18441	3.22115	3.25455
	24.3716	3.20303	3.2307	3.19285	3.17869	3.25115	3.24254
	24.3904	3.21165	3.21958	3.20898	3.197	3.23401	3.24378
	24.4092	3.20276	3.24378	3.19396	3.18696	3.22298	3.23376
	24.428	3.20194	3.24279	3.16554	3.19893	3.2335	3.23603
	24.4468	3.21112	3.23477	3.18127	3.19145	3.23502	3.2418
	24.4656	3.21643	3.23198	3.19424	3.18441	3.22583	3.23553
	24.4844	3.21564	3.22814	3.19312	3.19562	3.21405	3.23147
	24.5032	3.20925	3.22557	3.18127	3.18583	3.22505	3.26245
	24.522	3.2071	3.22634	3.19948	3.17377	3.23502	3.24527
	24.5408	3.19396	3.2383	3.18327	3.15381	3.24895	3.25237
	24.5596	3.21458	3.2235	3.20656	3.16077	3.23045	3.23249
	24.5784	3.19201	3.2383	3.16643	3.17667	3.22531	3.26031
	24.5972	3.20898	3.25888	3.18724	3.19145	3.22943	3.2584
	24.616	3.20276	3.23855	3.18808	3.17725	3.23121	3.24601
	24.6348	3.21112	3.21669	3.19201	3.19033	3.22917	3.25959
	24.6536	3.19257	3.24527	3.19117	3.17551	3.23401	3.23754
	24.6724	3.21906	3.22891	3.17869	3.18583	3.24155	3.23198
	24.6912	3.19005	3.22376	3.19535	3.20167	3.23553	3.25018
	24.71	3.20493	3.22968	3.17926	3.18355	3.2335	3.25091
	24.7288	3.21219	3.24155	3.18127	3.18921	3.23249	3.25479
	24.7476	3.21906	3.23426	3.17926	3.17551	3.21985	3.26221
	24.7664	3.21564	3.22712	3.18583	3.16047	3.21906	3.22994
	24.7852	3.19673	3.23905	3.18298	3.18865	3.24452	3.2284
	24.804	3.19783	3.22634	3.18921	3.17782	3.2388	3.25261
	24.8228	3.19396	3.21854	3.17898	3.18298	3.22994	3.24428
	24.8416	3.19728	3.24204	3.21669	3.18412	3.23502	3.25091
	24.8604	3.22427	3.23855	3.19061	3.19783	3.24724	3.25479
	24.8792	3.21932	3.24329	3.20167	3.19866	3.25455	3.25358
	24.898	3.18041	3.22943	3.17869	3.19145	3.25696	3.233
	24.9168	3.1959	3.22531	3.18184	3.19507	3.22814	3.23249
	24.9356	3.1807	3.24502	3.18041	3.18041	3.22401	3.25382
	24.9544	3.20629	3.22272	3.17811	3.18865	3.21696	3.22943
	24.9732	3.19312	3.24895	3.19535	3.16376	3.21696	3.23754
	24.992	3.17231	3.20629	3.17464	3.17202	3.2222	3.24304
	25.0108	3.20249	3.23223	3.20575	3.19257	3.2284	3.25455
	25.0296	3.19756	3.2335	3.18921	3.17869	3.23426	3.24601
	25.0484	3.19645	3.25503	3.18639	3.18041	3.24797	3.24797
	25.0672	3.20466	3.2235	3.18893	3.19866	3.22324	3.25912
	25.086	3.20763	3.23019	3.19033	3.19948	3.22427	3.24155
	25.1048	3.1959	3.2335	3.18808	3.18977	3.2465	3.2413
	25.1236	3.21032	3.23452	3.17984	3.19921	3.22141	3.25503
	25.1424	3.21484	3.24699	3.19117	3.19312	3.24674	3.25334
	25.1612	3.2014	3.22141	3.20629	3.17435	3.24944	3.24724
	25.18	3.21854	3.23805	3.20112	3.17696	3.25115	3.23955
	25.1988	3.20683	3.24304	3.18554	3.20112	3.23855	3.23679
	25.2176	3.20602	3.2492	3.17725	3.1878	3.24204	3.24944
	25.2364	3.19229	3.22531	3.19229	3.19921	3.2393	3.26198
	25.2552	3.20085	3.23426	3.1878	3.19368	3.24452	3.25624
	25.274	3.19618	3.21748	3.20548	3.1827	3.24969	3.25768
	25.2928	3.21299	3.22943	3.20898	3.19312	3.25551	3.2388
	25.3116	3.19201	3.22763	3.18441	3.18696	3.22866	3.26694
	25.3304	3.19479	3.22866	3.16909	3.1807	3.22789	3.25188
	25.3492	3.19033	3.23045	3.19811	3.18469	3.24452	3.2584
	25.368	3.21748	3.23603	3.18893	3.18583	3.23654	3.24748
	25.3868	3.20058	3.22866	3.16909	3.19838	3.25139	3.25091
	25.4056	3.20358	3.23045	3.18355	3.17984	3.24551	3.25527
	25.4244	3.20493	3.22401	3.20194	3.18099	3.25696	3.26576
	25.4432	3.19728	3.23729	3.19562	3.20602	3.24871	3.26126
	25.462	3.20167	3.23502	3.18893	3.17955	3.20683	3.24477
	25.4808	3.20412	3.23452	3.18498	3.19033	3.2235	3.24993
	25.4996	3.19117	3.23553	3.20303	3.1784	3.24055	3.23779
	25.5184	3.19948	3.26316	3.20737	3.19061	3.25551	3.24204
	25.5372	3.21748	3.2284	3.18441	3.19229	3.25672	3.25551
	25.556	3.19976	3.24724	3.20978	3.20978	3.24699	3.2388
	25.5748	3.21801	3.23955	3.17811	3.18583	3.23704	3.26623
	25.5936	3.19201	3.24005	3.19368	3.19285	3.23729	3.25983
	25.6124	3.21617	3.25285	3.18384	3.19535	3.23679	3.26717
	25.6312	3.21431	3.23045	3.19368	3.19061	3.26079	3.27021
	25.65	3.1959	3.23096	3.20222	3.19145	3.25261	3.26858
	25.6688	3.2014	3.24229	3.20003	3.21854	3.24329	3.23376
	25.6876	3.19061	3.2284	3.19396	3.17926	3.2418	3.26198
	25.7064	3.21458	3.22063	3.18127	3.18412	3.24477	3.2615
	25.7252	3.2052	3.24378	3.18837	3.19976	3.24773	3.24279
	25.744	3.20466	3.24895	3.18498	3.18921	3.24773	3.26505
	25.7628	3.19145	3.27138	3.20466	3.18526	3.24477	3.24005
	25.7816	3.22505	3.25888	3.20656	3.22141	3.2584	3.256
	25.8004	3.20629	3.24527	3.21245	3.18526	3.23528	3.25527
	25.8192	3.17984	3.24155	3.19866	3.18667	3.233	3.24254
	25.838	3.21005	3.24846	3.1934	3.17231	3.25261	3.26174
	25.8568	3.20085	3.24452	3.19005	3.19005	3.25527	3.2667
	25.8756	3.2235	3.25066	3.19368	3.19838	3.2531	3.27577
	25.8944	3.20222	3.25912	3.20112	3.20249	3.24551	3.29469
	25.9132	3.21696	3.25212	3.20194	3.22505	3.24502	3.28149
	25.932	3.22089	3.22814	3.19921	3.18355	3.24993	3.25935
	25.9508	3.21458	3.26529	3.22272	3.20763	3.25334	3.25479
	25.9696	3.21827	3.25527	3.19728	3.19424	3.25503	3.25261
	25.9884	3.20493	3.24204	3.20629	3.18441	3.24944	3.26245
	26.0072	3.20978	3.2667	3.21112	3.20575	3.24105	3.25912
	26.026	3.20058	3.2584	3.19866	3.21005	3.2408	3.27852
	26.0448	3.20493	3.22763	3.21748	3.21299	3.25744	3.26245
	26.0636	3.21617	3.27068	3.19451	3.18498	3.24428	3.28058
	26.0824	3.21537	3.26245	3.19866	3.20898	3.24477	3.26764
	26.1012	3.19921	3.24797	3.17811	3.19117	3.25959	3.26881
	26.12	3.22194	3.2615	3.21272	3.20817	3.2492	3.27068
	26.1388	3.21484	3.27021	3.19507	3.20763	3.26647	3.273
	26.1576	3.19673	3.26245	3.21219	3.2222	3.26411	3.29314
	26.1764	3.22376	3.26905	3.21059	3.20466	3.25551	3.29732
	26.1952	3.20871	3.27184	3.20439	3.20925	3.25888	3.28758
	26.214	3.23045	3.28443	3.19368	3.19756	3.29003	3.30428
	26.2328	3.19838	3.28307	3.21192	3.20575	3.29403	3.29798
	26.2516	3.22141	3.30792	3.2266	3.21669	3.29226	3.30038
	26.2704	3.2413	3.32056	3.22712	3.21958	3.2938	3.31785
	26.2892	3.23729	3.32222	3.21537	3.22763	3.30835	3.35507
	26.308	3.24969	3.34557	3.21827	3.21431	3.31513	3.37967
	26.3268	3.27807	3.38166	3.22453	3.22634	3.31069	3.38075
	26.3456	3.26293	3.42308	3.25115	3.22583	3.32139	3.41363
	26.3644	3.28012	3.45408	3.25358	3.22737	3.36493	3.49499
	26.3832	3.31827	3.52634	3.26951	3.26764	3.4096	3.55242
	26.402	3.35755	3.57955	3.29159	3.28421	3.43696	3.63769
	26.4208	3.41647	3.69028	3.31154	3.30492	3.49262	3.74507
	26.4396	3.48273	3.79982	3.35793	3.35641	3.54814	3.83455
	26.4584	3.51428	3.88423	3.39164	3.40398	3.63397	3.91397
	26.4772	3.53199	3.92505	3.45025	3.44871	3.75005	3.92865
	26.496	3.49817	3.88762	3.47625	3.52022	3.83607	3.8815
	26.5148	3.46583	3.83129	3.50974	3.53453	3.87944	3.81265
	26.5336	3.44232	3.78118	3.48015	3.53983	3.87075	3.77532
	26.5524	3.41061	3.7091	3.44716	3.49066	3.82204	3.69548
	26.5712	3.34674	3.63124	3.41714	3.45133	3.75815	3.59835
	26.59	3.30792	3.51428	3.39358	3.41246	3.69671	3.4915
	26.6088	3.27646	3.43996	3.31744	3.37181	3.62294	3.41814
	26.6276	3.22891	3.36436	3.30621	3.31765	3.50813	3.38093
	26.6464	3.22814	3.34104	3.26293	3.25672	3.43917	3.33304
	26.6652	3.2418	3.31555	3.25672	3.23729	3.37712	3.32284
	26.684	3.22037	3.31048	3.23452	3.23629	3.33506	3.31027
	26.7028	3.21696	3.29579	3.22011	3.24105	3.32139	3.31281
	26.7216	3.2266	3.2824	3.24329	3.21643	3.29203	3.29115
	26.7404	3.20466	3.29491	3.20978	3.20412	3.29645	3.29048
	26.7592	3.22089	3.26694	3.19145	3.20817	3.28194	3.29645
	26.778	3.21958	3.28466	3.19451	3.20303	3.27508	3.28488
	26.7968	3.20167	3.26951	3.21431	3.2079	3.26975	3.27277
	26.8156	3.21192	3.25358	3.21219	3.2266	3.273	3.27207
	26.8344	3.21059	3.24155	3.21192	3.20844	3.24699	3.2737
	26.8532	3.19312	3.24155	3.20602	3.19866	3.26928	3.25334
	26.872	3.22167	3.2634	3.21085	3.17955	3.25406	3.24403
	26.8908	3.21325	3.25237	3.19976	3.20303	3.2492	3.266
	26.9096	3.1959	3.25115	3.20656	3.18099	3.24944	3.26269
	26.9284	3.22479	3.23325	3.1934	3.20493	3.25792	3.2584
	26.9472	3.20629	3.25455	3.20167	3.19479	3.26126	3.25792
	26.966	3.1959	3.23679	3.19728	3.1959	3.26079	3.26928
	26.9848	3.2014	3.24378	3.19645	3.20737	3.26245	3.26126
	27.0036	3.19201	3.25792	3.19061	3.20276	3.27231	3.24304
	27.0224	3.20085	3.23426	3.20925	3.20439	3.26316	3.26102
	27.0412	3.20222	3.2398	3.17926	3.18611	3.26007	3.25648
	27.06	3.1878	3.22089	3.20817	3.18184	3.25406	3.25018
	27.0788	3.20683	3.25188	3.19728	3.2003	3.233	3.2615
	27.0976	3.20085	3.24055	3.19285	3.18865	3.26482	3.25358
	27.1164	3.18752	3.24773	3.19117	3.19145	3.22037	3.23855
	27.1352	3.22427	3.23045	3.21192	3.1807	3.24871	3.27277
	27.154	3.19866	3.23855	3.21325	3.21511	3.24527	3.26951
	27.1728	3.21059	3.24969	3.19673	3.18977	3.2572	3.25983
	27.1916	3.20112	3.23401	3.20276	3.18184	3.25091	3.25455
	27.2104	3.22194	3.25935	3.17898	3.19893	3.24601	3.26245
	27.2292	3.21299	3.22891	3.21112	3.18554	3.2492	3.2531
	27.248	3.1959	3.25164	3.20167	3.19005	3.2418	3.24477
	27.2668	3.2003	3.24055	3.19285	3.20871	3.23754	3.23502
	27.2856	3.19976	3.23855	3.19838	3.20112	3.24551	3.23629
	27.3044	3.21112	3.24576	3.19368	3.22167	3.25285	3.24601
	27.3232	3.21511	3.2307	3.19535	3.2071	3.25115	3.24155
	27.342	3.19089	3.24254	3.21643	3.20303	3.23629	3.24699
	27.3608	3.20898	3.23603	3.20249	3.19728	3.24748	3.2492
	27.3796	3.2159	3.24055	3.20817	3.21405	3.24428	3.25503
	27.3984	3.18752	3.256	3.18949	3.21484	3.2492	3.26717
	27.4172	3.19811	3.22324	3.20844	3.19948	3.24055	3.24353
	27.436	3.18865	3.25406	3.17638	3.19756	3.2492	3.24428
	27.4548	3.20952	3.23528	3.19033	3.19117	3.24477	3.24797
	27.4736	3.2079	3.23629	3.18808	3.18724	3.24969	3.25139
	27.4924	3.19117	3.233	3.21219	3.18412	3.24254	3.23401
	27.5112	3.20978	3.23096	3.19201	3.19535	3.23905	3.23553
	27.53	3.2003	3.22453	3.18639	3.19257	3.24329	3.23679
	27.5488	3.18554	3.25164	3.20763	3.20952	3.25744	3.2492
	27.5676	3.19145	3.24005	3.21112	3.21564	3.24204	3.24724
	27.5864	3.17782	3.22968	3.20952	3.19201	3.22866	3.25334
	27.6052	3.20167	3.24105	3.20003	3.18865	3.24699	3.24699
	27.624	3.18696	3.23325	3.21165	3.17984	3.23198	3.24871
	27.6428	3.2079	3.25959	3.19756	3.19479	3.25285	3.23452
	27.6616	3.20844	3.2403	3.18384	3.20085	3.26055	3.25672
	27.6804	3.18639	3.22011	3.20871	3.19312	3.25935	3.24254
	27.6992	3.18498	3.24279	3.21165	3.20167	3.24969	3.26269
	27.718	3.19089	3.23603	3.19535	3.20085	3.25164	3.23754
	27.7368	3.18865	3.23045	3.1959	3.19673	3.24625	3.2465
	27.7556	3.20276	3.23779	3.19229	3.18041	3.22891	3.26007
	27.7744	3.20276	3.23477	3.20737	3.17725	3.23754	3.27439
	27.7932	3.2235	3.24378	3.20222	3.2003	3.26811	3.24846
	27.812	3.20978	3.24748	3.21192	3.21405	3.24229	3.26055
	27.8308	3.19257	3.23325	3.20683	3.19507	3.26126	3.24155
	27.8496	3.1878	3.25744	3.19756	3.20003	3.25237	3.25382
	27.8684	3.18893	3.24055	3.19201	3.18949	3.26102	3.23805
	27.8872	3.20575	3.2307	3.1878	3.19893	3.24576	3.25983
	27.906	3.18667	3.24625	3.17955	3.19368	3.23654	3.24969
	27.9248	3.2079	3.23578	3.20978	3.197	3.23502	3.25983
	27.9436	3.19089	3.23553	3.19479	3.20303	3.24871	3.27323
	27.9624	3.20763	3.2388	3.18808	3.19257	3.24674	3.21431
	27.9812	3.19117	3.2335	3.20683	3.2052	3.26741	3.24304
	28	3.19089	3.2465	3.20683	3.19005	3.23477	3.26245
	28.0188	3.20222	3.25042	3.2079	3.21005	3.25406	3.24773
	28.0376	3.17984	3.24304	3.20003	3.19117	3.24329	3.23603
	28.0564	3.20222	3.24229	3.21405	3.19396	3.24699	3.24846
	28.0752	3.20925	3.25479	3.19479	3.1959	3.23603	3.26079
	28.094	3.20978	3.23401	3.18696	3.21245	3.22763	3.24969
	28.1128	3.20194	3.23426	3.20548	3.18808	3.24353	3.27045
	28.1316	3.2033	3.24773	3.20683	3.21165	3.26174	3.26435
	28.1504	3.17955	3.23805	3.22557	3.1827	3.24477	3.25792
	28.1692	3.21405	3.24329	3.20085	3.21165	3.23805	3.26387
	28.188	3.20548	3.24428	3.19976	3.19645	3.23729	3.23905
	28.2068	3.19005	3.23654	3.19312	3.2003	3.2465	3.22427
	28.2256	3.18808	3.2388	3.19257	3.19618	3.24055	3.25455
	28.2444	3.1685	3.22272	3.17493	3.19893	3.24428	3.24055
	28.2632	3.17754	3.22376	3.20602	3.20085	3.23629	3.25406
	28.282	3.18355	3.21985	3.19145	3.20112	3.26055	3.24055
	28.3008	3.19811	3.23121	3.20898	3.18667	3.2284	3.24871
	28.3196	3.18639	3.23477	3.19756	3.20412	3.25648	3.25261
	28.3384	3.20602	3.22943	3.19479	3.18808	3.22737	3.24871
	28.3572	3.19783	3.2383	3.20548	3.17173	3.24601	3.25648
	28.376	3.20817	3.24822	3.18977	3.19866	3.25237	3.24329
	28.3948	3.19728	3.23779	3.18298	3.1878	3.25066	3.25285
	28.4136	3.21352	3.24378	3.19117	3.19976	3.24155	3.25479
	28.4324	3.22141	3.23578	3.18156	3.1784	3.23045	3.24279
	28.4512	3.17289	3.24105	3.2033	3.1784	3.23198	3.23905
	28.47	3.19117	3.26905	3.17464	3.19285	3.24452	3.22557
	28.4888	3.18837	3.24944	3.20548	3.21352	3.24724	3.25527
	28.5076	3.21032	3.25624	3.19451	3.18241	3.23855	3.26316
	28.5264	3.19756	3.23754	3.18583	3.21617	3.24895	3.25503
	28.5452	3.19145	3.24625	3.20925	3.21431	3.2465	3.23553
	28.564	3.17955	3.24871	3.20112	3.17754	3.24428	3.2393
	28.5828	3.21112	3.23704	3.21458	3.1934	3.26079	3.24254
	28.6016	3.19033	3.2335	3.17638	3.1807	3.24797	3.266
	28.6204	3.18554	3.24254	3.19673	3.19145	3.25212	3.24551
	28.6392	3.20003	3.23679	3.21748	3.18977	3.24895	3.24378
	28.658	3.2071	3.2418	3.20737	3.18696	3.2307	3.24797
	28.6768	3.21192	3.23629	3.1878	3.19201	3.24551	3.2615
	28.6956	3.18213	3.25285	3.20194	3.19396	3.24724	3.24155
	28.7144	3.19562	3.22994	3.18583	3.19618	3.24944	3.24229
	28.7332	3.18921	3.22634	3.19562	3.19285	3.22712	3.24353
	28.752	3.19948	3.2465	3.20412	3.2003	3.23955	3.24797
	28.7708	3.19229	3.24105	3.21112	3.16702	3.23629	3.25455
	28.7896	3.19229	3.2398	3.17493	3.19948	3.25768	3.24477
	28.8084	3.20276	3.22763	3.19673	3.17289	3.22712	3.24674
	28.8272	3.19893	3.2413	3.21112	3.20385	3.2403	3.23452
	28.846	3.22167	3.23704	3.17464	3.1807	3.24551	3.25334
	28.8648	3.16879	3.22453	3.19562	3.19061	3.24304	3.26198
	28.8836	3.20493	3.21165	3.19866	3.19005	3.24748	3.23502
	28.9024	3.19673	3.23729	3.19368	3.20276	3.24527	3.24204
	28.9212	3.22246	3.23654	3.21085	3.17493	3.23679	3.23679
	28.94	3.2014	3.23805	3.20412	3.18977	3.24822	3.23704
	28.9588	3.18667	3.23325	3.20737	3.18921	3.22943	3.26717
	28.9776	3.18298	3.22479	3.2052	3.1959	3.21854	3.23274
	28.9964	3.20358	3.24502	3.20844	3.18412	3.24254	3.25115
	29.0152	3.2071	3.22891	3.17811	3.20871	3.23553	3.27692
	29.034	3.21484	3.26079	3.19005	3.197	3.2383	3.22968
	29.0528	3.16967	3.23679	3.21458	3.18752	3.23704	3.25115
	29.0716	3.18241	3.25164	3.20439	3.19061	3.24378	3.23019
	29.0904	3.18893	3.23855	3.20194	3.17725	3.26102	3.24551
	29.1092	3.19728	3.2335	3.20763	3.19229	3.24452	3.24403
	29.128	3.20466	3.21669	3.197	3.17898	3.24254	3.25648
	29.1468	3.19089	3.21906	3.18583	3.1934	3.25237	3.24797
	29.1656	3.21165	3.23578	3.18752	3.19396	3.23729	3.24871
	29.1844	3.18921	3.25431	3.17609	3.18441	3.23045	3.2408
	29.2032	3.20085	3.23679	3.20167	3.18041	3.24724	3.23426
	29.222	3.19089	3.22505	3.20871	3.20085	3.24724	3.2492
	29.2408	3.19285	3.22814	3.20575	3.20112	3.25237	3.23603
	29.2596	3.2014	3.23096	3.19229	3.19005	3.2235	3.2418
	29.2784	3.21985	3.22866	3.18921	3.19728	3.25358	3.25237
	29.2972	3.19921	3.2492	3.19976	3.20385	3.24551	3.23376
	29.316	3.18724	3.22737	3.19645	3.19728	3.23603	3.24279
	29.3348	3.21059	3.2388	3.19201	3.20602	3.22608	3.24674
	29.3536	3.18412	3.2235	3.23376	3.19948	3.24254	3.2572
	29.3724	3.17319	3.23528	3.20222	3.22943	3.24944	3.25479
	29.3912	3.19645	3.24822	3.2033	3.20276	3.24378	3.26198
	29.41	3.20817	3.2393	3.1827	3.20194	3.23704	3.25212
	29.4288	3.19479	3.22994	3.19507	3.20683	3.25527	3.22557
	29.4476	3.19229	3.22063	3.20871	3.2079	3.26834	3.2418
	29.4664	3.1827	3.2383	3.20493	3.18865	3.22141	3.23629
	29.4852	3.18213	3.23147	3.19645	3.1959	3.25382	3.2465
	29.504	3.21827	3.23729	3.2052	3.18611	3.25285	3.24846
	29.5228	3.20194	3.22608	3.20439	3.20194	3.22686	3.2403
	29.5416	3.19451	3.23325	3.18808	3.21325	3.24452	3.2383
	29.5604	3.18893	3.23603	3.17638	3.21005	3.2383	3.25983
	29.5792	3.19507	3.22583	3.21617	3.2033	3.24527	3.25912
	29.598	3.20575	3.23502	3.18696	3.20085	3.25285	3.22943
	29.6168	3.20249	3.25912	3.19756	3.19396	3.24304	3.25479
	29.6356	3.2003	3.22453	3.19673	3.18213	3.25358	3.25382
	29.6544	3.21059	3.22712	3.21005	3.19618	3.24403	3.24204
	29.6732	3.20358	3.23045	3.19728	3.21352	3.23223	3.25696
	29.692	3.19201	3.23477	3.19921	3.19976	3.23855	3.25816
	29.7108	3.19948	3.25864	3.19783	3.19005	3.26293	3.26174
	29.7296	3.19948	3.25479	3.20303	3.19838	3.25816	3.25768
	29.7484	3.21932	3.24773	3.19507	3.20303	3.23679	3.25018
	29.7672	3.1878	3.23528	3.19673	3.19201	3.23376	3.25018
	29.786	3.19976	3.22814	3.18639	3.21032	3.23603	3.22298
	29.8048	3.23121	3.23096	3.19312	3.19257	3.24993	3.24105
	29.8236	3.20222	3.25648	3.18977	3.19145	3.24055	3.25066
	29.8424	3.20925	3.22376	3.19866	3.20629	3.233	3.24846
	29.8612	3.19424	3.22063	3.19117	3.19728	3.25237	3.2492
	29.88	3.18921	3.23325	3.18837	3.18469	3.24699	3.25864
	29.8988	3.1758	3.24944	3.20763	3.21032	3.24428	3.24403
	29.9176	3.19368	3.24105	3.18041	3.18099	3.2307	3.24155
	29.9364	3.20575	3.25042	3.21458	3.19645	3.25139	3.24724
	29.9552	3.21906	3.24724	3.18837	3.19728	3.24773	3.2531
	29.974	3.20303	3.2408	3.20412	3.20575	3.26387	3.23325
	29.9928	3.20003	3.2307	3.19948	3.20358	3.25744	3.25648
	30.0116	3.18724	3.22917	3.18808	3.18384	3.2284	3.2531
	30.0304	3.19618	3.23578	3.18213	3.19811	3.2413	3.23147
	30.0492	3.21272	3.22789	3.19117	3.19285	3.24822	3.24254
	30.068	3.19866	3.22943	3.19368	3.19479	3.24452	3.24353
	30.0868	3.1807	3.23274	3.18127	3.21906	3.22686	3.2492
	30.1056	3.19893	3.24724	3.2079	3.21748	3.24403	3.2403
	30.1244	3.19479	3.23019	3.20952	3.20763	3.24502	3.25912
	30.1432	3.18611	3.2465	3.19145	3.19756	3.24329	3.24403
	30.162	3.2052	3.23376	3.19783	3.20629	3.23376	3.2737
	30.1808	3.19948	3.24279	3.20548	3.21299	3.23274	3.2403
	30.1996	3.19201	3.23019	3.1807	3.19201	3.24601	3.2572
	30.2184	3.21005	3.24204	3.18554	3.20385	3.24773	3.24551
	30.2372	3.17898	3.22737	3.20763	3.2071	3.25455	3.24871
	30.256	3.19756	3.25455	3.20439	3.17551	3.24428	3.24699
	30.2748	3.20737	3.21801	3.19921	3.19312	3.25527	3.26741
	30.2936	3.18639	3.23426	3.20548	3.19201	3.23754	3.25792
	30.3124	3.21458	3.2408	3.21245	3.19976	3.25358	3.24304
	30.3312	3.19948	3.23779	3.19562	3.18696	3.24773	3.25575
	30.35	3.18498	3.22011	3.19811	3.19201	3.23704	3.24969
	30.3688	3.21748	3.23274	3.19061	3.1959	3.23376	3.25551
	30.3876	3.19089	3.22917	3.19312	3.2052	3.22011	3.27207
	30.4064	3.20412	3.2383	3.19562	3.18921	3.2335	3.26126
	30.4252	3.20763	3.22686	3.21643	3.21219	3.24674	3.28601
	30.444	3.2071	3.24895	3.19201	3.19728	3.25066	3.25406
	30.4628	3.19451	3.2284	3.2071	3.233	3.24797	3.24155
	30.4816	3.18498	3.23805	3.21032	3.19893	3.24403	3.24502
	30.5004	3.1959	3.22866	3.21192	3.19479	3.24773	3.25648
	30.5192	3.20925	3.23223	3.21165	3.19893	3.25406	3.2408
	30.538	3.19921	3.23654	3.19173	3.18099	3.266	3.24993
	30.5568	3.19535	3.26126	3.2071	3.20493	3.25672	3.25091
	30.5756	3.18469	3.23147	3.19921	3.19061	3.24204	3.26126
	30.5944	3.20303	3.21932	3.20925	3.22246	3.21643	3.25696
	30.6132	3.20222	3.24748	3.20629	3.20222	3.25575	3.24846
	30.632	3.19838	3.2403	3.22917	3.22037	3.25816	3.26102
	30.6508	3.21564	3.23401	3.21669	3.2014	3.2418	3.24773
	30.6696	3.19285	3.24279	3.19145	3.20763	3.25406	3.25816
	30.6884	3.19173	3.22063	3.2079	3.23223	3.26269	3.23121
	30.7072	3.18893	3.23704	3.19562	3.2052	3.23654	3.26505
	30.726	3.20466	3.23249	3.20844	3.19033	3.26458	3.24846
	30.7448	3.20303	3.25066	3.2079	3.197	3.25285	3.24797
	30.7636	3.2052	3.24204	3.22324	3.2033	3.23249	3.25768
	30.7824	3.21219	3.23528	3.18752	3.17696	3.2383	3.26102
	30.8012	3.20194	3.2393	3.19948	3.20167	3.2667	3.24229
	30.82	3.21748	3.24551	3.21458	3.18724	3.24969	3.25261
	30.8388	3.19921	3.23754	3.20817	3.2222	3.26529	3.23905
	30.8576	3.19479	3.25042	3.22298	3.20844	3.2531	3.2667
	30.8764	3.19396	3.25382	3.21112	3.18893	3.25285	3.26269
	30.8952	3.16967	3.24055	3.20085	3.2079	3.26764	3.26717
	30.914	3.20358	3.24674	3.21775	3.19368	3.25959	3.28126
	30.9328	3.19285	3.24895	3.2159	3.20385	3.27485	3.26717
	30.9516	3.197	3.25042	3.20898	3.21906	3.25864	3.25912
	30.9704	3.21511	3.23955	3.21405	3.19756	3.26764	3.26505
	30.9892	3.21325	3.25624	3.22917	3.22272	3.26079	3.26576
	31.008	3.20276	3.24871	3.19866	3.20683	3.27852	3.26529
	31.0268	3.20925	3.26055	3.21511	3.24699	3.2492	3.27138
	31.0456	3.20249	3.28668	3.21325	3.21801	3.27944	3.25527
	31.0644	3.22141	3.27577	3.21854	3.21537	3.28421	3.28533
	31.0832	3.22994	3.25744	3.19117	3.21775	3.26482	3.2833
	31.102	3.21511	3.28803	3.21245	3.19673	3.27875	3.28735
	31.1208	3.22063	3.26694	3.22272	3.22763	3.25503	3.29513
	31.1396	3.22557	3.2878	3.22272	3.23629	3.29336	3.2887
	31.1584	3.18583	3.3006	3.23754	3.24378	3.27114	3.29579
	31.1772	3.24895	3.3019	3.23096	3.23223	3.29336	3.276
	31.196	3.25164	3.28578	3.21985	3.2284	3.31973	3.30168
	31.2148	3.21748	3.29048	3.23704	3.20058	3.30471	3.29732
	31.2336	3.22427	3.2907	3.23629	3.22789	3.31091	3.29907
	31.2524	3.22194	3.29447	3.2222	3.24329	3.30233	3.32346
	31.2712	3.2307	3.29732	3.2398	3.233	3.30081	3.28398
	31.29	3.21165	3.27738	3.22531	3.23223	3.2982	3.28511
	31.3088	3.19893	3.27138	3.22376	3.21643	3.30298	3.29557
	31.3276	3.2014	3.26007	3.22686	3.23223	3.29754	3.25406
	31.3464	3.21112	3.25624	3.22686	3.21032	3.28533	3.28171
	31.3652	3.21458	3.26811	3.22401	3.21405	3.28758	3.26245
	31.384	3.19257	3.26858	3.22943	3.22376	3.26975	3.26905
	31.4028	3.20656	3.2492	3.20844	3.19117	3.25527	3.25455
	31.4216	3.197	3.26126	3.19783	3.21537	3.25431	3.27254
	31.4404	3.17898	3.24005	3.19976	3.21299	3.25959	3.24993
	31.4592	3.20575	3.24055	3.20817	3.19033	3.26198	3.26411
	31.478	3.2014	3.24724	3.19562	3.19089	3.25188	3.2572
	31.4968	3.21139	3.233	3.19451	3.2014	3.23905	3.26316
	31.5156	3.20194	3.25983	3.1959	3.19645	3.25212	3.26316
	31.5344	3.20575	3.2335	3.20358	3.17667	3.25551	3.25285
	31.5532	3.20003	3.23855	3.16227	3.20763	3.21854	3.26198
	31.572	3.20412	3.23147	3.19145	3.18127	3.26055	3.24105
	31.5908	3.19061	3.24304	3.19312	3.19893	3.24428	3.2403
	31.6096	3.2071	3.24625	3.19562	3.2014	3.24625	3.24204
	31.6284	3.19424	3.2003	3.2071	3.20466	3.25551	3.23426
	31.6472	3.20978	3.2335	3.20737	3.18893	3.26126	3.25479
	31.666	3.20385	3.21827	3.19756	3.18977	3.2388	3.24773
	31.6848	3.20493	3.23274	3.18977	3.19645	3.23603	3.23376
	31.7036	3.17638	3.23528	3.19229	3.19451	3.26055	3.25261
	31.7224	3.19285	3.23629	3.20358	3.19201	3.2403	3.2492
	31.7412	3.19535	3.24403	3.19507	3.21139	3.24005	3.23578
	31.76	3.1878	3.21643	3.18156	3.20871	3.22891	3.25406
	31.7788	3.20167	3.25091	3.17869	3.21165	3.24353	3.2388
	31.7976	3.2033	3.23502	3.2052	3.20978	3.25624	3.25768
	31.8164	3.16702	3.23502	3.21325	3.18865	3.24871	3.26928
	31.8352	3.18041	3.21245	3.19396	3.19451	3.24846	3.25624
	31.854	3.18583	3.21958	3.19033	3.19229	3.22789	3.24993
	31.8728	3.18667	3.23376	3.19756	3.19033	3.23426	3.22994
	31.8916	3.20276	3.22089	3.18639	3.19783	3.22943	3.26623
	31.9104	3.22453	3.23019	3.21219	3.19838	3.23679	3.233
	31.9292	3.19756	3.24005	3.19976	3.18893	3.2531	3.25744
	31.948	3.19201	3.22479	3.18865	3.1827	3.23019	3.25042
	31.9668	3.18893	3.24229	3.20629	3.19201	3.22994	3.24551
	31.9856	3.20194	3.23325	3.19479	3.20898	3.24452	3.23172
	32.0044	3.21245	3.24527	3.21405	3.21139	3.25431	3.23779
	32.0232	3.18526	3.23679	3.19673	3.1934	3.23477	3.2335
	32.042	3.197	3.22814	3.21325	3.18667	3.26031	3.23528
	32.0608	3.19479	3.2413	3.20575	3.18667	3.22917	3.25888
	32.0796	3.19089	3.25091	3.16554	3.17869	3.24477	3.24551
	32.0984	3.18893	3.24822	3.20249	3.18013	3.22814	3.24279
	32.1172	3.18977	3.23779	3.18241	3.19173	3.2235	3.24822
	32.136	3.19145	3.24601	3.20222	3.1934	3.24428	3.24502
	32.1548	3.20629	3.22917	3.20575	3.18498	3.24871	3.22943
	32.1736	3.18752	3.24229	3.21325	3.19479	3.23172	3.2403
	32.1924	3.19005	3.24204	3.19117	3.1784	3.22505	3.24871
	32.2112	3.18469	3.2222	3.19424	3.18099	3.25431	3.24204
	32.23	3.19921	3.24353	3.21139	3.19976	3.256	3.24773
	32.2488	3.20194	3.23729	3.17754	3.18441	3.22686	3.2235
	32.2676	3.18127	3.21985	3.18355	3.20112	3.23045	3.23654
	32.2864	3.16702	3.22737	3.19783	3.1784	3.23779	3.24699
	32.3052	3.19257	3.22453	3.18696	3.2052	3.2418	3.25479
	32.324	3.20303	3.23654	3.1758	3.20978	3.22376	3.25792
	32.3428	3.18639	3.2284	3.21112	3.20412	3.23477	3.25792
	32.3616	3.20112	3.23325	3.20575	3.18213	3.25912	3.2393
	32.3804	3.17955	3.23528	3.19061	3.19257	3.24279	3.24797
	32.3992	3.17406	3.256	3.19257	3.20003	3.22505	3.22557
	32.418	3.19645	3.2307	3.18327	3.20385	3.2393	3.25139
	32.4368	3.19257	3.24254	3.1934	3.19451	3.24155	3.23779
	32.4556	3.19618	3.22866	3.18865	3.18469	3.2418	3.24254
	32.4744	3.21801	3.24502	3.18498	3.18384	3.2413	3.25696
	32.4932	3.18949	3.2403	3.19921	3.20003	3.24724	3.24871
	32.512	3.20439	3.23528	3.19145	3.18808	3.26221	3.25888
	32.5308	3.19893	3.24502	3.18893	3.17955	3.24452	3.2403
	32.5496	3.19479	3.22968	3.20898	3.20194	3.26694	3.23603
	32.5684	3.19535	3.24452	3.19838	3.19535	3.24724	3.24822
	32.5872	3.1959	3.23249	3.19562	3.18156	3.25816	3.23426
	32.606	3.18412	3.21722	3.19089	3.18611	3.24378	3.24403
	32.6248	3.18921	3.21643	3.18808	3.19424	3.25551	3.24254
	32.6436	3.1934	3.24329	3.19033	3.1934	3.22608	3.24944
	32.6624	3.18808	3.24279	3.19811	3.1758	3.24204	3.24576
	32.6812	3.20194	3.24329	3.18611	3.19368	3.23198	3.24055
	32.7	3.18837	3.23729	3.19285	3.19145	3.24477	3.23629
	32.7188	3.19673	3.23019	3.20978	3.20575	3.24304	3.24822
	32.7376	3.19507	3.23502	3.1758	3.19866	3.2413	3.24105
	32.7564	3.19618	3.23274	3.18977	3.18526	3.2403	3.25816
	32.7752	3.21059	3.24551	3.18583	3.18469	3.24797	3.25115
	32.794	3.2052	3.2307	3.1758	3.18752	3.22686	3.25334
	32.8128	3.19866	3.23426	3.18241	3.19005	3.23401	3.23553
	32.8316	3.19948	3.24304	3.19811	3.19368	3.24452	3.22763
	32.8504	3.19976	3.24428	3.19285	3.17609	3.22479	3.25479
	32.8692	3.20167	3.21696	3.19645	3.20763	3.24254	3.21669
	32.888	3.19811	3.22194	3.20222	3.20763	3.24329	3.22583
	32.9068	3.20003	3.24993	3.19424	3.18639	3.24625	3.2393
	32.9256	3.2014	3.23955	3.18526	3.18893	3.22557	3.23704
	32.9444	3.19507	3.22891	3.18667	3.19285	3.22479	3.25575
	32.9632	3.21669	3.2383	3.22427	3.21378	3.23401	3.25983
	32.982	3.19783	3.2307	3.20602	3.19838	3.23045	3.22634
	33.0008	3.18156	3.24625	3.2033	3.18298	3.23045	3.23578
	33.0196	3.2003	3.23779	3.19728	3.19948	3.24155	3.23905
	33.0384	3.18752	3.23528	3.1878	3.19145	3.23729	3.25042
	33.0572	3.18412	3.22737	3.20003	3.17811	3.23477	3.2383
	33.076	3.18837	3.24601	3.19618	3.20439	3.23045	3.25503
	33.0948	3.20112	3.24576	3.20222	3.19783	3.25358	3.24229
	33.1136	3.18554	3.23172	3.19673	3.18184	3.24403	3.2465
	33.1324	3.16879	3.23553	3.18893	3.18099	3.23477	3.24254
	33.1512	3.18469	3.23502	3.18865	3.17725	3.23704	3.24229
	33.17	3.19061	3.22401	3.21431	3.19396	3.23654	3.25575
	33.1888	3.17898	3.22115	3.18213	3.19396	3.24502	3.24055
	33.2076	3.18639	3.24699	3.19783	3.20058	3.25479	3.233
	33.2264	3.20602	3.2465	3.19089	3.20194	3.23019	3.24773
	33.2452	3.18583	3.22917	3.19257	3.17984	3.23528	3.24993
	33.264	3.19507	3.21722	3.19117	3.19756	3.24748	3.2465
	33.2828	3.17609	3.2188	3.18724	3.20085	3.23855	3.23754
	33.3016	3.2079	3.25212	3.20303	3.17319	3.23855	3.25527
	33.3204	3.18498	3.22246	3.19562	3.18298	3.24204	3.2615
	33.3392	3.17984	3.24105	3.2003	3.19976	3.25816	3.21511
	33.358	3.19645	3.23754	3.18949	3.17231	3.22763	3.23679
	33.3768	3.19921	3.24254	3.19201	3.16047	3.24527	3.25237
	33.3956	3.18526	3.24428	3.20871	3.18412	3.24576	3.24576
	33.4144	3.19948	3.2492	3.1959	3.20817	3.24551	3.24527
	33.4332	3.19005	3.22272	3.18696	3.19061	3.2335	3.23855
	33.452	3.18412	3.23325	3.18977	3.22194	3.23905	3.24699
	33.4708	3.18241	3.21722	3.16909	3.19005	3.23502	3.2393
	33.4896	3.18412	3.23704	3.21405	3.19201	3.23198	3.24428
	33.5084	3.21059	3.23955	3.20763	3.18099	3.22737	3.24871
	33.5272	3.18949	3.21085	3.20058	3.18865	3.2572	3.2398
	33.546	3.20385	3.23779	3.2071	3.19838	3.24871	3.24304
	33.5648	3.18696	3.23045	3.18583	3.17811	3.21325	3.22917
	33.5836	3.2003	3.23603	3.20412	3.1758	3.2531	3.24822
	33.6024	3.19618	3.22583	3.17869	3.19033	3.24822	3.24254
	33.6212	3.20058	3.22583	3.20978	3.18893	3.22401	3.21985
	33.64	3.20493	3.2413	3.19201	3.18184	3.24502	3.2572
	33.6588	3.18893	3.21192	3.18724	3.17696	3.23452	3.25503
	33.6776	3.2003	3.22531	3.19117	3.197	3.23729	3.2413
	33.6964	3.19396	3.26881	3.18384	3.20898	3.2408	3.24155
	33.7152	3.19173	3.23779	3.19285	3.18667	3.23096	3.26411
	33.734	3.20249	3.26221	3.19756	3.19451	3.25018	3.23704
	33.7528	3.17551	3.2383	3.19893	3.19645	3.2634	3.25527
	33.7716	3.18355	3.24773	3.22089	3.19976	3.23729	3.23704
	33.7904	3.18724	3.21827	3.18583	3.22505	3.25912	3.2222
	33.8092	3.19424	3.22376	3.20303	3.1758	3.24797	3.23654
	33.828	3.20358	3.23805	3.20763	3.20276	3.27091	3.23452
	33.8468	3.19507	3.22891	3.1878	3.2071	3.26269	3.25696
	33.8656	3.20058	3.25334	3.18611	3.19893	3.23754	3.2465
	33.8844	3.18184	3.22505	3.2003	3.20112	3.24005	3.24846
	33.9032	3.18355	3.2335	3.20978	3.19145	3.22479	3.23045
	33.922	3.1827	3.2383	3.20112	3.20952	3.23553	3.25018
	33.9408	3.18667	3.2388	3.19117	3.21192	3.2403	3.26007
	33.9596	3.18241	3.22634	3.17202	3.19673	3.24155	3.24378
	33.9784	3.19921	3.22505	3.1827	3.19673	3.2335	3.25382
	33.9972	3.19728	3.24797	3.20629	3.1784	3.233	3.25212
	34.016	3.17377	3.21511	3.20466	3.18611	3.24279	3.2398
	34.0348	3.18441	3.22789	3.21059	3.19728	3.24576	3.22453
	34.0536	3.20952	3.25479	3.19756	3.20276	3.23578	3.256
	34.0724	3.19976	3.22557	3.19061	3.2052	3.2408	3.23754
	34.0912	3.19866	3.23045	3.21722	3.18865	3.2307	3.24527
	34.11	3.20385	3.22246	3.2003	3.17289	3.24155	3.2408
	34.1288	3.20978	3.2284	3.19618	3.18213	3.20817	3.25358
	34.1476	3.18355	3.23198	3.18127	3.19089	3.25066	3.233
	34.1664	3.19562	3.22401	3.20003	3.20466	3.24279	3.23905
	34.1852	3.1827	3.25696	3.18355	3.19783	3.22763	3.23147
	34.204	3.19479	3.23045	3.20493	3.18837	3.24625	3.2235
	34.2228	3.17231	3.22479	3.20249	3.19201	3.25406	3.22608
	34.2416	3.20303	3.24895	3.19921	3.19479	3.23779	3.22531
	34.2604	3.21458	3.2307	3.19728	3.20385	3.22011	3.24551
	34.2792	3.19479	3.23096	3.20656	3.19312	3.24797	3.2572
	34.298	3.19535	3.23955	3.19479	3.2014	3.23704	3.22557
	34.3168	3.20249	3.22789	3.19424	3.16137	3.2188	3.22866
	34.3356	3.17377	3.2413	3.19618	3.18441	3.22866	3.22866
	34.3544	3.19673	3.23019	3.20737	3.2003	3.2335	3.22968
	34.3732	3.21085	3.23249	3.2014	3.18298	3.23325	3.2531
	34.392	3.19535	3.24724	3.17869	3.20737	3.24625	3.22968
	34.4108	3.18667	3.23172	3.19838	3.18355	3.23502	3.23805
	34.4296	3.19893	3.22608	3.20898	3.19645	3.25624	3.26055
	34.4484	3.2033	3.22968	3.1878	3.17955	3.24279	3.2398
	34.4672	3.19396	3.2335	3.1934	3.18355	3.25212	3.22376
	34.486	3.18298	3.22583	3.19368	3.19673	3.2413	3.23172
	34.5048	3.197	3.23729	3.1934	3.2266	3.24576	3.22167
	34.5236	3.18441	3.22994	3.20817	3.18127	3.25479	3.24055
	34.5424	3.18611	3.24279	3.20683	3.1878	3.23172	3.23805
	34.5612	3.19562	3.23779	3.19535	3.19312	3.24279	3.22917
	34.58	3.1827	3.22917	3.18184	3.20548	3.23198	3.2418
	34.5988	3.2014	3.23376	3.19976	3.20412	3.21775	3.22427
	34.6176	3.18639	3.24329	3.19451	3.18127	3.24527	3.26079
	34.6364	3.19535	3.22917	3.19756	3.19312	3.233	3.26007
	34.6552	3.19783	3.24576	3.20439	3.20003	3.25139	3.26031
	34.674	3.18355	3.22608	3.18355	3.19811	3.22891	3.22272
	34.6928	3.17984	3.22814	3.18837	3.19257	3.24477	3.256
	34.7116	3.17085	3.21325	3.19201	3.22866	3.22994	3.22167
	34.7304	3.17869	3.23553	3.18213	3.19866	3.2393	3.22737
	34.7492	3.20925	3.23502	3.19838	3.17638	3.22011	3.23325
	34.768	3.16673	3.23679	3.21005	3.20112	3.22737	3.22789
	34.7868	3.1934	3.22531	3.20303	3.17551	3.24155	3.24846
	34.8056	3.19948	3.22194	3.19948	3.18099	3.21272	3.23553
	34.8244	3.19201	3.20656	3.1934	3.1959	3.24576	3.24748
	34.8432	3.15776	3.21801	3.19424	3.19201	3.22298	3.23704
	34.862	3.19921	3.22686	3.19756	3.18752	3.22115	3.24452
	34.8808	3.19645	3.2284	3.19479	3.19756	3.24229	3.24797
	34.8996	3.1682	3.2408	3.20466	3.21352	3.2284	3.23578
	34.9184	3.17551	3.22634	3.19173	3.20763	3.23603	3.25382
	34.9372	3.17056	3.22866	3.19479	3.2079	3.22917	3.2388
	34.956	3.20194	3.23401	3.18554	3.18696	3.21192	3.25382
	34.9748	3.20222	3.24822	3.20683	3.19507	3.23426	3.24969
	34.9936	3.21564	3.2393	3.1959	3.20276	3.21564	3.24944
	35.0124	3.18298	3.233	3.21005	3.197	3.2284	3.23805
	35.0312	3.20276	3.21617	3.19005	3.21458	3.24229	3.23045
	35.05	3.19976	3.22686	3.19811	3.20276	3.22453	3.23223
	35.0688	3.15806	3.23603	3.19893	3.19201	3.23629	3.26126
	35.0876	3.19921	3.2408	3.19866	3.19976	3.24204	3.2388
	35.1064	3.19145	3.21906	3.19089	3.19507	3.24625	3.25188
	35.1252	3.18977	3.22531	3.20656	3.20222	3.26435	3.23477
	35.144	3.20575	3.22608	3.18949	3.19866	3.24846	3.23147
	35.1628	3.2079	3.21272	3.20439	3.20222	3.23121	3.25285
	35.1816	3.19061	3.21775	3.19783	3.19645	3.24005	3.24254
	35.2004	3.18696	3.24871	3.19645	3.19921	3.22427	3.23502
	35.2192	3.21005	3.2335	3.19451	3.20575	3.24304	3.23426
	35.238	3.19866	3.25431	3.20003	3.18184	3.23223	3.24229
	35.2568	3.19976	3.24304	3.19396	3.20276	3.2307	3.24204
	35.2756	3.17348	3.23905	3.19866	3.20629	3.24502	3.24353
	35.2944	3.1784	3.22737	3.21378	3.19618	3.23603	3.24993
	35.3132	3.1758	3.22763	3.21669	3.20925	3.2634	3.21696
	35.332	3.19976	3.24527	3.20412	3.19451	3.25042	3.25285
	35.3508	3.20167	3.2531	3.2003	3.19033	3.25334	3.26788
	35.3696	3.21272	3.25431	3.18893	3.18583	3.24601	3.25864
	35.3884	3.21139	3.26647	3.19618	3.21827	3.25455	3.26811
	35.4072	3.19838	3.25959	3.21085	3.19783	3.2393	3.26741
	35.426	3.21325	3.25406	3.21617	3.18667	3.25115	3.28533
	35.4448	3.20303	3.25431	3.20003	3.22141	3.27091	3.27807
	35.4636	3.22943	3.25672	3.20112	3.20629	3.26741	3.27138
	35.4824	3.22737	3.25983	3.21985	3.22063	3.29115	3.29951
	35.5012	3.23198	3.28668	3.21643	3.23603	3.27485	3.31994
	35.52	3.21748	3.26482	3.21985	3.21378	3.28217	3.29447
	35.5388	3.22891	3.26858	3.23249	3.21854	3.29776	3.25912
	35.5576	3.23452	3.27623	3.21299	3.22608	3.29248	3.28623
	35.5764	3.22272	3.26576	3.22763	3.23249	3.28058	3.27184
	35.5952	3.22763	3.26079	3.22089	3.22763	3.2615	3.2737
	35.614	3.19173	3.28035	3.20629	3.22272	3.27669	3.26079
	35.6328	3.22712	3.24105	3.22272	3.20978	3.27485	3.25551
	35.6516	3.19005	3.24353	3.20493	3.20925	3.26905	3.23629
	35.6704	3.19479	3.25115	3.21854	3.22089	3.27091	3.24229
	35.6892	3.19866	3.24724	3.19948	3.19976	3.26975	3.24279
	35.708	3.19893	3.25888	3.22686	3.22011	3.24871	3.25285
	35.7268	3.19005	3.25382	3.20493	3.22246	3.25285	3.24895
	35.7456	3.19201	3.23578	3.21325	3.2014	3.23955	3.25983
	35.7644	3.18921	3.27138	3.19507	3.21617	3.26007	3.27231
	35.7832	3.20978	3.25479	3.2079	3.2079	3.27531	3.26529
	35.802	3.19645	3.2572	3.22063	3.2052	3.25527	3.23855
	35.8208	3.21405	3.25431	3.20249	3.20683	3.26269	3.25261
	35.8396	3.19201	3.26694	3.21932	3.20439	3.25018	3.26293
	35.8584	3.20763	3.26031	3.21748	3.20058	3.28668	3.25624
	35.8772	3.21906	3.24797	3.23603	3.20466	3.24105	3.25139
	35.896	3.233	3.27068	3.2079	3.2159	3.24527	3.25503
	35.9148	3.20629	3.25983	3.21854	3.18949	3.25888	3.26055
	35.9336	3.19838	3.24279	3.19005	3.21192	3.25527	3.25091
	35.9524	3.22089	3.25816	3.21827	3.21245	3.2403	3.26905
	35.9712	3.19562	3.26293	3.20763	3.2188	3.26788	3.25382
	35.99	3.23045	3.2383	3.21484	3.19783	3.25888	3.2465
	36.0088	3.20167	3.25912	3.21352	3.22115	3.25285	3.26126
	36.0276	3.19257	3.25792	3.23578	3.23629	3.24748	3.26998
	36.0464	3.21299	3.25672	3.22737	3.20222	3.26293	3.26079
	36.0652	3.19893	3.25406	3.20412	3.21032	3.26788	3.26482
	36.084	3.21958	3.25406	3.21537	3.22427	3.25768	3.25696
	36.1028	3.20763	3.25455	3.21219	3.2307	3.26316	3.26834
	36.1216	3.22167	3.27967	3.22194	3.21272	3.25648	3.27485
	36.1404	3.1878	3.24993	3.22376	3.23172	3.24895	3.27646
	36.1592	3.19921	3.25527	3.22011	3.21059	3.26529	3.27323
	36.178	3.21378	3.26126	3.21722	3.22453	3.26007	3.27161
	36.1968	3.22763	3.26458	3.23045	3.23704	3.25431	3.26174
	36.2156	3.21722	3.27184	3.233	3.23477	3.25792	3.26529
	36.2344	3.23045	3.2634	3.23955	3.2383	3.26269	3.26387
	36.2532	3.23603	3.26905	3.24279	3.23779	3.25816	3.27967
	36.272	3.23045	3.26174	3.22141	3.2398	3.24155	3.28668
	36.2908	3.24304	3.28103	3.21932	3.23553	3.2572	3.27439
	36.3096	3.23325	3.27346	3.21165	3.24378	3.28353	3.2783
	36.3284	3.2398	3.28375	3.22167	3.25744	3.27669	3.28668
	36.3472	3.2408	3.29314	3.24601	3.22479	3.27207	3.28081
	36.366	3.25648	3.29885	3.25455	3.22737	3.27021	3.2887
	36.3848	3.25018	3.2927	3.25042	3.24353	3.26623	3.29994
	36.4036	3.25935	3.28035	3.25382	3.24944	3.2824	3.29535
	36.4224	3.27669	3.31154	3.2492	3.26031	3.28623	3.31723
	36.4412	3.2584	3.31597	3.25285	3.24551	3.27852	3.29092
	36.46	3.27091	3.31027	3.24378	3.26834	3.273	3.30942
	36.4788	3.26741	3.30856	3.24452	3.23426	3.31681	3.30298
	36.4976	3.26245	3.31848	3.27114	3.26174	3.30728	3.31952
	36.5164	3.27784	3.32613	3.26647	3.27346	3.31827	3.30899
	36.5352	3.26221	3.33325	3.27393	3.26647	3.31534	3.34301
	36.554	3.26387	3.33284	3.28556	3.276	3.32469	3.33001
	36.5728	3.2667	3.33163	3.27021	3.28511	3.33325	3.35984
	36.5916	3.28533	3.35025	3.28578	3.28194	3.32181	3.36361
	36.6104	3.30168	3.3707	3.26905	3.27646	3.35392	3.37511
	36.6292	3.3032	3.35411	3.28353	3.28285	3.3516	3.37676
	36.648	3.28981	3.39287	3.28375	3.29645	3.34537	3.39146
	36.6668	3.31006	3.38112	3.28556	3.29226	3.37438	3.4133
	36.6856	3.28533	3.38792	3.31323	3.2824	3.37107	3.38543
	36.7044	3.3019	3.3927	3.29951	3.30664	3.38507	3.40466
	36.7232	3.32098	3.40858	3.32201	3.32654	3.38435	3.41044
	36.742	3.30621	3.40858	3.31323	3.31112	3.40976	3.4221
	36.7608	3.31154	3.40705	3.31869	3.32756	3.41631	3.41481
	36.7796	3.32613	3.40432	3.31239	3.33264	3.43345	3.44483
	36.7984	3.32919	3.41497	3.31681	3.32695	3.44669	3.44342
	36.8172	3.28285	3.42943	3.33506	3.32715	3.42504	3.42308
	36.836	3.30707	3.40278	3.31366	3.33304	3.43409	3.44044
	36.8548	3.3075	3.39742	3.30984	3.33866	3.43759	3.41547
	36.8736	3.31006	3.3784	3.31112	3.32366	3.4101	3.41078
	36.8924	3.30233	3.38489	3.31069	3.30643	3.41913	3.39742
	36.9112	3.30557	3.36642	3.30685	3.30814	3.41764	3.36884
	36.93	3.29425	3.34811	3.32056	3.30899	3.38863	3.36624
	36.9488	3.28375	3.34811	3.2971	3.31555	3.38881	3.35564
	36.9676	3.28646	3.32715	3.29973	3.31154	3.37621	3.36698
	36.9864	3.28194	3.33345	3.26435	3.29358	3.3731	3.3518
	37.0052	3.27715	3.34459	3.29557	3.28803	3.34439	3.37014
	37.024	3.27715	3.34967	3.27531	3.2878	3.35295	3.34518
	37.0428	3.27967	3.34557	3.30406	3.27577	3.35064	3.3587
	37.0616	3.27852	3.33746	3.26881	3.27184	3.34064	3.36922
	37.0804	3.28081	3.3566	3.2833	3.27761	3.35141	3.36097
	37.0992	3.29181	3.34655	3.27161	3.27807	3.35851	3.36791
	37.118	3.28398	3.35276	3.29776	3.28914	3.34183	3.36173
	37.1368	3.31848	3.37383	3.30168	3.28556	3.37162	3.38863
	37.1556	3.30856	3.36305	3.29842	3.28959	3.35392	3.39393
	37.1744	3.30578	3.36342	3.31197	3.30125	3.38881	3.39655
	37.1932	3.31133	3.36342	3.31931	3.32118	3.38739	3.37822
	37.212	3.32366	3.38596	3.31513	3.31952	3.38166	3.40226
	37.2308	3.32654	3.38721	3.3216	3.33143	3.37967	3.40002
	37.2496	3.31765	3.36847	3.3145	3.31576	3.40671	3.40295
	37.2684	3.31576	3.38184	3.31091	3.31197	3.39445	3.39252
	37.2872	3.3296	3.36173	3.31069	3.33626	3.38399	3.38614
	37.306	3.32305	3.3543	3.30856	3.31597	3.40637	3.37639
	37.3248	3.31534	3.37676	3.32572	3.32858	3.37218	3.36324
	37.3436	3.31366	3.37731	3.33465	3.33082	3.38703	3.37014
	37.3624	3.32736	3.33746	3.32366	3.33001	3.37254	3.35199
	37.3812	3.29314	3.36248	3.32263	3.31513	3.3653	3.35102
	37.4	3.29754	3.33846	3.32346	3.32797	3.3731	3.35564
	37.4188	3.29929	3.33082	3.31154	3.29623	3.35908	3.35507
	37.4376	3.29601	3.34143	3.29929	3.30835	3.35774	3.35603
	37.4564	3.27738	3.35218	3.30728	3.28713	3.36624	3.34262
	37.4752	3.28012	3.34635	3.306	3.3126	3.35005	3.32675
	37.494	3.26788	3.33766	3.28713	3.30384	3.35372	3.34869
	37.5128	3.28058	3.32756	3.29403	3.29645	3.33062	3.32243
	37.5316	3.26245	3.32695	3.2824	3.2887	3.33826	3.31197
	37.5504	3.28126	3.32222	3.27669	3.29579	3.34439	3.31239
	37.5692	3.25164	3.31555	3.27623	3.27944	3.33001	3.3075
	37.588	3.24846	3.31723	3.26576	3.29226	3.30835	3.3032
	37.6068	3.26364	3.28623	3.27021	3.26269	3.34321	3.27852
	37.6256	3.23376	3.29688	3.2667	3.27091	3.30471	3.29798
	37.6444	3.24254	3.29115	3.25261	3.25768	3.30384	3.29951
	37.6632	3.25358	3.28668	3.26007	3.24895	3.3075	3.27462
	37.682	3.24502	3.27875	3.25431	3.25455	3.29973	3.26764
	37.7008	3.25672	3.28375	3.24944	3.23629	3.29048	3.28012
	37.7196	3.22917	3.2667	3.25744	3.256	3.26623	3.2667
	37.7384	3.21617	3.273	3.22814	3.24378	3.276	3.25261
	37.7572	3.24895	3.26055	3.23754	3.23754	3.26221	3.26126
	37.776	3.23528	3.26221	3.25455	3.24797	3.25792	3.24895
	37.7948	3.22583	3.24428	3.2418	3.21932	3.2531	3.2615
	37.8136	3.22141	3.24601	3.24625	3.22479	3.25164	3.27416
	37.8324	3.22866	3.25115	3.23426	3.22453	3.24304	3.24895
	37.8512	3.23223	3.24797	3.2222	3.21669	3.25139	3.25864
	37.87	3.21748	3.26031	3.23198	3.22763	3.24846	3.25455
	37.8888	3.23172	3.25358	3.24353	3.21801	3.25503	3.24551
	37.9076	3.21801	3.26387	3.22789	3.24329	3.24674	3.23096
	37.9264	3.22968	3.24551	3.20871	3.24822	3.25382	3.2388
	37.9452	3.23147	3.25888	3.21219	3.22063	3.26174	3.2492
	37.964	3.22531	3.23754	3.23805	3.22505	3.25864	3.24527
	37.9828	3.22917	3.24969	3.22479	3.23855	3.25744	3.24699
	38.0016	3.23654	3.26198	3.22194	3.2284	3.24773	3.27715
	38.0204	3.2235	3.24229	3.22712	3.22324	3.24502	3.2572
	38.0392	3.21431	3.23376	3.2307	3.21985	3.24822	3.2492
	38.058	3.24254	3.23704	3.23172	3.21192	3.26387	3.25503
	38.0768	3.21722	3.22037	3.22401	3.20817	3.24895	3.26293
	38.0956	3.23452	3.2531	3.22866	3.23376	3.24502	3.24254
	38.1144	3.21722	3.25188	3.2159	3.22167	3.25864	3.24625
	38.1332	3.2159	3.2492	3.2052	3.20737	3.2307	3.24477
	38.152	3.21484	3.2413	3.21564	3.21165	3.25935	3.26055
	38.1708	3.21827	3.26881	3.233	3.22298	3.24452	3.26576
	38.1896	3.21722	3.23426	3.23223	3.21775	3.23805	3.23096
	38.2084	3.21511	3.25503	3.21005	3.22737	3.23779	3.26482
	38.2272	3.21272	3.24797	3.23172	3.21484	3.25431	3.2465
	38.246	3.22505	3.23679	3.20952	3.23019	3.23249	3.23147
	38.2648	3.21139	3.25237	3.2307	3.21985	3.25792	3.23603
	38.2836	3.22272	3.2335	3.20466	3.21165	3.24428	3.25382
	38.3024	3.21139	3.24674	3.21378	3.21854	3.2403	3.25551
	38.3212	3.2052	3.25042	3.20548	3.22814	3.27346	3.2531
	38.34	3.2266	3.25261	3.21748	3.23325	3.25164	3.26198
	38.3588	3.20656	3.26505	3.21511	3.21748	3.26951	3.26435
	38.3776	3.22167	3.25744	3.20844	3.22167	3.24969	3.2403
	38.3964	3.21112	3.24748	3.2383	3.21245	3.25382	3.27462
	38.4152	3.22917	3.24204	3.21643	3.22089	3.26529	3.26998
	38.434	3.22063	3.25431	3.21748	3.21165	3.2307	3.26623
	38.4528	3.23121	3.26007	3.21085	3.22246	3.26975	3.27715
	38.4716	3.21112	3.26553	3.22737	3.22686	3.27231	3.27184
	38.4904	3.21219	3.27068	3.22141	3.2052	3.26811	3.26102
	38.5092	3.22994	3.26717	3.2071	3.22814	3.27646	3.2887
	38.528	3.21801	3.26221	3.22089	3.24304	3.28914	3.27068
	38.5468	3.21932	3.25696	3.23172	3.21985	3.28262	3.273
	38.5656	3.21643	3.25042	3.21458	3.22737	3.24699	3.25115
	38.5844	3.20925	3.26221	3.21272	3.22917	3.25164	3.27184
	38.6032	3.22037	3.26269	3.2266	3.2235	3.26623	3.26387
	38.622	3.21564	3.24353	3.20871	3.22583	3.27807	3.30103
	38.6408	3.24551	3.27554	3.22453	3.23274	3.27669	3.28217
	38.6596	3.22272	3.26834	3.23905	3.2307	3.26316	3.30363
	38.6784	3.26007	3.28623	3.23704	3.22505	3.2887	3.31048
	38.6972	3.21458	3.28171	3.2266	3.23096	3.28758	3.30471
	38.716	3.24724	3.26387	3.24773	3.23096	3.27207	3.31408
	38.7348	3.23401	3.29115	3.23629	3.23855	3.30578	3.2982
	38.7536	3.2284	3.28171	3.22376	3.24797	3.28578	3.28623
	38.7724	3.19285	3.28012	3.24822	3.25479	3.27761	3.29314
	38.7912	3.20844	3.24993	3.22737	3.23805	3.26623	3.30406
	38.81	3.20222	3.2927	3.23172	3.20249	3.28959	3.26975
	38.8288	3.24895	3.25816	3.21511	3.23779	3.28937	3.2982
	38.8476	3.23096	3.28758	3.20656	3.24005	3.26387	3.27254
	38.8664	3.2235	3.25091	3.23452	3.21696	3.27852	3.26387
	38.8852	3.20575	3.256	3.22246	3.24353	3.2783	3.28421
	38.904	3.21378	3.24944	3.2393	3.22608	3.266	3.25479
	38.9228	3.21352	3.26198	3.23147	3.20058	3.27692	3.27531
	38.9416	3.21932	3.23147	3.21484	3.23855	3.26741	3.25455
	38.9604	3.21005	3.23779	3.21906	3.21932	3.27207	3.266
	38.9792	3.22063	3.25188	3.21458	3.2052	3.2403	3.2403
	38.998	3.21827	3.25431	3.21378	3.19811	3.2465	3.24724
	39.0168	3.21219	3.24353	3.21272	3.19285	3.22505	3.24895
	39.0356	3.21219	3.2393	3.21801	3.19811	3.24674	3.23779
	39.0544	3.22531	3.23452	3.20871	3.21219	3.24773	3.2615
	39.0732	3.22505	3.22686	3.21165	3.20385	3.24773	3.23376
	39.092	3.19257	3.24329	3.22814	3.20683	3.23805	3.26079
	39.1108	3.21245	3.22583	3.20412	3.18184	3.25479	3.24005
	39.1296	3.22194	3.24846	3.21299	3.19451	3.24969	3.23704
	39.1484	3.21537	3.23325	3.22686	3.21005	3.2403	3.24969
	39.1672	3.20656	3.25431	3.2188	3.21059	3.24895	3.24105
	39.186	3.2052	3.2572	3.20629	3.20276	3.23045	3.23905
	39.2048	3.19811	3.24748	3.20978	3.18611	3.24428	3.2413
	39.2236	3.2003	3.23274	3.21537	3.19117	3.24279	3.23629
	39.2424	3.19145	3.2335	3.19893	3.21669	3.24329	3.24724
	39.2612	3.20194	3.24527	3.20222	3.20112	3.25042	3.22557
	39.28	3.19173	3.23629	3.1878	3.19866	3.25139	3.22994
	39.2988	3.18921	3.22814	3.20194	3.18412	3.24105	3.22115
	39.3176	3.19285	3.23325	3.1807	3.19368	3.22453	3.25864
	39.3364	3.21032	3.2531	3.18099	3.19145	3.24601	3.25066
	39.3552	3.20575	3.24005	3.19535	3.17085	3.24353	3.24279
	39.374	3.19728	3.21775	3.2052	3.18921	3.2408	3.25672
	39.3928	3.15625	3.2393	3.20385	3.21032	3.24822	3.2403
	39.4116	3.20358	3.24378	3.20058	3.1959	3.25455	3.23198
	39.4304	3.18213	3.23477	3.20737	3.18327	3.23147	3.24254
	39.4492	3.20602	3.24428	3.19838	3.18583	3.22686	3.2465
	39.468	3.18498	3.23325	3.21958	3.20276	3.24477	3.22943
	39.4868	3.19285	3.23553	3.18893	3.20629	3.2492	3.23528
	39.5056	3.19948	3.25018	3.20656	3.2159	3.2465	3.22401
	39.5244	3.19033	3.24527	3.19811	3.19673	3.23502	3.2492
	39.5432	3.18865	3.23198	3.20683	3.20548	3.24254	3.24353
	39.562	3.19396	3.24403	3.19562	3.19893	3.24871	3.23376
	39.5808	3.20978	3.23198	3.21352	3.17811	3.23654	3.2667
	39.5996	3.1758	3.2335	3.20629	3.19976	3.25115	3.22917
	39.6184	3.20871	3.20466	3.22089	3.19507	3.24155	3.24477
	39.6372	3.18611	3.21775	3.19893	3.19368	3.24527	3.2388
	39.656	3.19507	3.2398	3.21537	3.20763	3.22814	3.22917
	39.6748	3.19424	3.21219	3.19976	3.1934	3.256	3.22272
	39.6936	3.19089	3.23019	3.19173	3.19285	3.25188	3.25648
	39.7124	3.19645	3.23779	3.18611	3.21085	3.2408	3.2383
	39.7312	3.18041	3.21696	3.21059	3.21378	3.24105	3.2393
	39.75	3.20602	3.23578	3.20925	3.20358	3.2393	3.23704
	39.7688	3.2014	3.23198	3.20898	3.21958	3.24625	3.24155
	39.7876	3.18554	3.24551	3.21059	3.19424	3.24748	3.23955
	39.8064	3.19783	3.24204	3.20303	3.2071	3.25042	3.23477
	39.8252	3.19033	3.24329	3.18752	3.20058	3.2284	3.25018
	39.844	3.18639	3.22557	3.17926	3.18184	3.23905	3.27114
	39.8628	3.20222	3.24625	3.17898	3.20194	3.23452	3.24895
	39.8816	3.20003	3.23426	3.22011	3.20303	3.2235	3.24229
	39.9004	3.19811	3.23502	3.18639	3.22272	3.2667	3.23603
	39.9192	3.2014	3.22634	3.20683	3.1878	3.23477	3.22789
	39.938	3.20003	3.24895	3.19061	3.19479	3.24105	3.22557
	39.9568	3.18583	3.22427	3.19005	3.19893	3.24822	3.2393
	39.9756	3.18583	3.23679	3.19728	3.19479	3.2413	3.24748
	39.9944	3.20303	3.22866	3.19201	3.21219	3.25431	3.24773
	40.0132	3.18808	3.21617	3.2014	3.19921	3.23779	3.23528
	40.032	3.19728	3.21564	3.21139	3.21085	3.24576	3.24846
	40.0508	3.197	3.2235	3.19921	3.21032	3.24055	3.23198
	40.0696	3.19562	3.24105	3.19866	3.18977	3.24576	3.23955
	40.0884	3.2014	3.22246	3.19451	3.17551	3.23376	3.23704
	40.1072	3.19562	3.2335	3.20493	3.19368	3.2383	3.23805
	40.126	3.19033	3.25624	3.20871	3.21906	3.23452	3.23477
	40.1448	3.20058	3.2335	3.21272	3.20629	3.26458	3.23045
	40.1636	3.18724	3.24551	3.18213	3.20303	3.23779	3.21165
	40.1824	3.20656	3.22272	3.22011	3.18469	3.25358	3.26553
	40.2012	3.18526	3.23578	3.18921	3.21219	3.27207	3.233
	40.22	3.1959	3.22167	3.18526	3.20167	3.24204	3.25139
	40.2388	3.21906	3.20763	3.18384	3.2052	3.24773	3.2403
	40.2576	3.18526	3.23019	3.20194	3.20085	3.2465	3.24576
	40.2764	3.19061	3.21854	3.19061	3.20683	3.24005	3.25139
	40.2952	3.21431	3.22891	3.19312	3.21537	3.24699	3.24993
	40.314	3.19756	3.23805	3.19921	3.20303	3.23401	3.23553
	40.3328	3.17926	3.21958	3.20898	3.197	3.25139	3.25527
	40.3516	3.19948	3.23805	3.19396	3.20439	3.24797	3.23502
	40.3704	3.19451	3.23223	3.18298	3.2071	3.233	3.22968
	40.3892	3.18696	3.2307	3.21378	3.19312	3.24329	3.2266
	40.408	3.18327	3.22634	3.2003	3.18441	3.23704	3.24055
	40.4268	3.19948	3.23654	3.21059	3.2033	3.24699	3.23553
	40.4456	3.18384	3.24378	3.19451	3.19368	3.22427	3.23249
	40.4644	3.18298	3.23147	3.19368	3.20058	3.2188	3.23805
	40.4832	3.18127	3.23905	3.21643	3.19229	3.23704	3.23249
	40.502	3.18977	3.22427	3.18752	3.19479	3.23223	3.2284
	40.5208	3.19424	3.22011	3.18837	3.20439	3.25503	3.24625
	40.5396	3.19145	3.23729	3.18583	3.19257	3.24527	3.24527
	40.5584	3.19893	3.23679	3.1878	3.19562	3.24699	3.22943
	40.5772	3.1827	3.22866	3.21165	3.20112	3.23376	3.24378
	40.596	3.18808	3.2418	3.20548	3.18865	3.24229	3.24254
	40.6148	3.20763	3.21801	3.20276	3.22115	3.25042	3.24105
	40.6336	3.18837	3.2222	3.19368	3.17696	3.25816	3.2408
	40.6524	3.17898	3.24428	3.18752	3.19368	3.2393	3.2418
	40.6712	3.21669	3.22115	3.17667	3.18724	3.23603	3.22634
	40.69	3.20898	3.22634	3.18837	3.19173	3.23654	3.23401
	40.7088	3.19117	3.22401	3.19173	3.18977	3.2235	3.25115
	40.7276	3.20222	3.24105	3.22037	3.2071	3.24378	3.25648
	40.7464	3.21378	3.22866	3.2393	3.20167	3.22917	3.25139
	40.7652	3.19451	3.2465	3.1878	3.20952	3.22401	3.25551
	40.784	3.19728	3.22994	3.19728	3.2003	3.23172	3.25983
	40.8028	3.18041	3.22712	3.18498	3.19811	3.23401	3.23274
	40.8216	3.18384	3.22583	3.21245	3.19173	3.23528	3.24005
	40.8404	3.17319	3.21985	3.20358	3.19921	3.22943	3.22712
	40.8592	3.20493	3.22608	3.197	3.20222	3.22634	3.24502
	40.878	3.18355	3.22141	3.21032	3.18184	3.2403	3.24353
	40.8968	3.19173	3.23452	3.18837	3.20058	3.24674	3.24748
	40.9156	3.20629	3.23629	3.20844	3.19535	3.2284	3.24204
	40.9344	3.19838	3.23426	3.18441	3.19173	3.256	3.22968
	40.9532	3.17202	3.2388	3.19312	3.21032	3.24502	3.24969
	40.972	3.17406	3.24625	3.19479	3.19976	3.24353	3.23955
	40.9908	3.16227	3.24428	3.20817	3.19117	3.23729	3.23502
	41.0096	3.1807	3.22427	3.19562	3.18498	3.2408	3.23477
	41.0284	3.18611	3.2408	3.20222	3.19229	3.25091	3.233
	41.0472	3.17754	3.22427	3.21085	3.18327	3.23955	3.24527
	41.066	3.19145	3.23376	3.20058	3.20763	3.22917	3.25042
	41.0848	3.2033	3.2222	3.19535	3.18554	3.25042	3.25358
	41.1036	3.18184	3.24254	3.19424	3.18041	3.2398	3.2383
	41.1224	3.18156	3.24005	3.18921	3.19451	3.23274	3.25983
	41.1412	3.20249	3.23376	3.20978	3.20737	3.24378	3.2388
	41.16	3.20412	3.23704	3.19368	3.17898	3.23654	3.23578
	41.1788	3.18583	3.22712	3.2014	3.20656	3.24428	3.23603
	41.1976	3.18837	3.21352	3.20871	3.1827	3.23172	3.2465
	41.2164	3.1784	3.23855	3.19229	3.2033	3.24969	3.24254
	41.2352	3.18667	3.23376	3.2033	3.21245	3.23376	3.25503
	41.254	3.1807	3.24699	3.20385	3.20493	3.22608	3.23578
	41.2728	3.18611	3.2307	3.18355	3.21985	3.25406	3.24674
	41.2916	3.17955	3.25164	3.19535	3.21511	3.21958	3.23729
	41.3104	3.20683	3.24428	3.18808	3.20058	3.24229	3.23779
	41.3292	3.19618	3.24304	3.18696	3.19618	3.24403	3.22531
	41.348	3.17869	3.22968	3.19921	3.18893	3.26126	3.22167
	41.3668	3.18667	3.24279	3.19893	3.18837	3.24378	3.23679
	41.3856	3.1807	3.23172	3.20085	3.19728	3.23249	3.23528
	41.4044	3.20656	3.22814	3.18013	3.20898	3.25864	3.25575
	41.4232	3.19838	3.23528	3.20194	3.20548	3.2383	3.24055
	41.442	3.17143	3.23426	3.20737	3.20898	3.24674	3.25551
	41.4608	3.20358	3.22608	3.1878	3.21299	3.24576	3.2615
	41.4796	3.20194	3.23754	3.1807	3.18893	3.2403	3.23019
	41.4984	3.18241	3.24005	3.1827	3.19866	3.2408	3.24625
	41.5172	3.18526	3.22427	3.20112	3.20466	3.23729	3.24969
	41.536	3.18667	3.21352	3.18441	3.17898	3.22401	3.21032
	41.5548	3.18412	3.22427	3.19368	3.20249	3.23274	3.21272
	41.5736	3.18611	3.21537	3.2071	3.18298	3.25066	3.23578
	41.5924	3.18808	3.22089	3.20575	3.22167	3.24105	3.22401
	41.6112	3.17638	3.23223	3.19507	3.18696	3.24452	3.24105
	41.63	3.18611	3.21801	3.18837	3.20112	3.24378	3.23147
	41.6488	3.18808	3.23855	3.21032	3.19783	3.22167	3.2408
	41.6676	3.18949	3.24502	3.21958	3.20548	3.24254	3.25624
	41.6864	3.18554	3.23121	3.20358	3.20683	3.2418	3.24527
	41.7052	3.17754	3.23704	3.21165	3.19976	3.23629	3.24846
	41.724	3.18949	3.22089	3.20629	3.19033	3.25551	3.24773
	41.7428	3.19618	3.23223	3.20303	3.19145	3.233	3.22994
	41.7616	3.18752	3.2413	3.19061	3.20167	3.2393	3.25358
	41.7804	3.19312	3.23528	3.19145	3.20222	3.25431	3.22246
	41.7992	3.19061	3.2418	3.20683	3.17754	3.25285	3.25018
	41.818	3.17754	3.22376	3.18611	3.20844	3.2307	3.24477
	41.8368	3.19173	3.24477	3.18554	3.21696	3.24724	3.2383
	41.8556	3.20003	3.24674	3.20276	3.18241	3.22917	3.23905
	41.8744	3.18013	3.22763	3.18865	3.20167	3.24724	3.2418
	41.8932	3.19507	3.24674	3.17696	3.18041	3.23401	3.24229
	41.912	3.20167	3.24724	3.2071	3.21112	3.24502	3.23779
	41.9308	3.18384	3.22401	3.19173	3.18583	3.22479	3.23704
	41.9496	3.18921	3.23045	3.2033	3.19061	3.23779	3.25285
	41.9684	3.19673	3.24822	3.18384	3.18298	3.24155	3.25575
	41.9872	3.19866	3.25018	3.19479	3.2014	3.23779	3.24403
	42.006	3.19201	3.2403	3.18611	3.19479	3.22712	3.25792
	42.0248	3.19921	3.2383	3.20602	3.18808	3.25261	3.25503
	42.0436	3.1878	3.22814	3.19645	3.19756	3.25091	3.25066
	42.0624	3.16997	3.23654	3.19756	3.21005	3.23679	3.24773
	42.0812	3.18865	3.23553	3.20358	3.19117	3.2418	3.24403
	42.1	3.21085	3.23754	3.20003	3.20303	3.24005	3.25164
	42.1188	3.19229	3.24353	3.1934	3.19229	3.23603	3.25431
	42.1376	3.19811	3.23477	3.18355	3.19061	3.25261	3.24329
	42.1564	3.19451	3.23654	3.21854	3.21059	3.26269	3.2403
	42.1752	3.22505	3.23019	3.19257	3.19811	3.23629	3.2584
	42.194	3.18611	3.2393	3.20548	3.21511	3.22376	3.24773
	42.2128	3.19838	3.26174	3.19201	3.19976	3.21985	3.24969
	42.2316	3.1878	3.23528	3.20249	3.2052	3.23325	3.25139
	42.2504	3.19811	3.22298	3.20466	3.18498	3.25648	3.233
	42.2692	3.19507	3.23274	3.20439	3.22298	3.22968	3.25334
	42.288	3.18808	3.23477	3.20167	3.2079	3.25066	3.24452
	42.3068	3.17696	3.24353	3.21272	3.19033	3.24895	3.24576
	42.3256	3.20003	3.25983	3.18977	3.21537	3.24055	3.24254
	42.3444	3.20194	3.23629	3.19948	3.22141	3.25527	3.25139
	42.3632	3.20493	3.25527	3.20303	3.2003	3.25358	3.24428
	42.382	3.19451	3.2398	3.19728	3.22089	3.24304	3.2335
	42.4008	3.19893	3.22557	3.20358	3.22324	3.24551	3.23198
	42.4196	3.18498	3.25527	3.22063	3.21854	3.24895	3.24055
	42.4384	3.20493	3.23249	3.20817	3.21669	3.25672	3.23274
	42.4572	3.20817	3.22583	3.20978	3.20978	3.25188	3.24895
	42.476	3.21165	3.2413	3.20925	3.2159	3.25864	3.26553
	42.4948	3.20276	3.2393	3.20763	3.18752	3.27989	3.25792
	42.5136	3.2052	3.23172	3.23121	3.20844	3.26198	3.25431
	42.5324	3.19866	3.23779	3.20763	3.22141	3.25091	3.25959
	42.5512	3.20194	3.24403	3.19145	3.22167	3.2492	3.24254
	42.57	3.18127	3.24748	3.19396	3.20493	3.25018	3.24304
	42.5888	3.20439	3.25792	3.22194	3.22712	3.23629	3.2393
	42.6076	3.1934	3.25888	3.21643	3.20466	3.25672	3.24279
	42.6264	3.20085	3.23654	3.21431	3.19368	3.25575	3.27416
	42.6452	3.20844	3.26055	3.20493	3.19783	3.26245	3.26269
	42.664	3.21139	3.24502	3.20952	3.21696	3.25334	3.25983
	42.6828	3.2052	3.24895	3.20276	3.21431	3.2465	3.26411
	42.7016	3.20493	3.25285	3.21537	3.19618	3.2584	3.26576
	42.7204	3.20844	3.26364	3.21085	3.23376	3.25479	3.27346
	42.7392	3.21985	3.24797	3.21748	3.22115	3.24895	3.2737
	42.758	3.20978	3.25382	3.21005	3.21511	3.27045	3.26811
	42.7768	3.22272	3.27254	3.21958	3.21801	3.26975	3.27784
	42.7956	3.2307	3.27323	3.23019	3.23553	3.24155	3.27393
	42.8144	3.24576	3.27114	3.20085	3.21378	3.273	3.2531
	42.8332	3.22324	3.28103	3.21854	3.22167	3.28194	3.29447
	42.852	3.21192	3.30664	3.21219	3.22089	3.27439	3.29579
	42.8708	3.21617	3.26364	3.23502	3.21564	3.28443	3.28914
	42.8896	3.20737	3.26174	3.23477	3.22583	3.2907	3.26435
	42.9084	3.2222	3.30016	3.21219	3.22479	3.27114	3.28758
	42.9272	3.22141	3.2878	3.22089	3.24724	3.27021	3.31218
	42.946	3.233	3.27715	3.23704	3.22427	3.28421	3.28713
	42.9648	3.21854	3.27944	3.23452	3.24724	3.29732	3.2907
	42.9836	3.20952	3.31197	3.24452	3.22011	3.29248	3.30899
	43.0024	3.23019	3.30856	3.24601	3.23121	3.29336	3.32222
	43.0212	3.24378	3.29776	3.22968	3.23704	3.29754	3.33001
	43.04	3.22272	3.31744	3.25212	3.25358	3.32118	3.32695
	43.0588	3.24993	3.32222	3.25527	3.25139	3.31133	3.35392
	43.0776	3.24229	3.33264	3.25792	3.27508	3.3216	3.34143
	43.0964	3.26764	3.32243	3.26387	3.25164	3.34064	3.36903
	43.1152	3.26834	3.35813	3.27875	3.27184	3.36286	3.3822
	43.134	3.26811	3.36903	3.26998	3.2667	3.36436	3.37858
	43.1528	3.276	3.38148	3.29491	3.28959	3.36455	3.41664
	43.1716	3.28353	3.42062	3.30428	3.29425	3.38757	3.42357
	43.1904	3.29248	3.42439	3.30643	3.29929	3.41714	3.43409
	43.2092	3.30146	3.42749	3.32695	3.33122	3.40892	3.45332
	43.228	3.29688	3.42127	3.33486	3.32056	3.43457	3.43949
	43.2468	3.29688	3.42062	3.34143	3.33122	3.43712	3.44762
	43.2656	3.31973	3.42619	3.33606	3.32613	3.45301	3.45317
	43.2844	3.31197	3.41196	3.33586	3.32408	3.44917	3.44107
	43.3032	3.306	3.42911	3.3251	3.3442	3.44902	3.45682
	43.322	3.32552	3.436	3.34753	3.33985	3.45086	3.42537
	43.3408	3.32263	3.43696	3.33203	3.34301	3.45332	3.45025
	43.3596	3.32181	3.42144	3.3543	3.34223	3.44389	3.44994
	43.3784	3.30449	3.41246	3.32056	3.34947	3.4417	3.42894
	43.3972	3.2938	3.40875	3.34947	3.34439	3.43297	3.41597
	43.416	3.28307	3.40518	3.32325	3.33965	3.43664	3.4188
	43.4348	3.3092	3.38828	3.3442	3.32736	3.4257	3.42862
	43.4536	3.28668	3.40993	3.3032	3.33965	3.42586	3.4014
	43.4724	3.29292	3.40415	3.32035	3.3145	3.41531	3.39287
	43.4912	3.29885	3.38792	3.31218	3.32736	3.41095	3.39724
	43.51	3.29645	3.39164	3.31973	3.32634	3.40993	3.4221
	43.5288	3.29645	3.38614	3.30363	3.32139	3.38828	3.40654
	43.5476	3.29776	3.40449	3.3145	3.31806	3.40892	3.41363
	43.5664	3.29535	3.39005	3.33244	3.32387	3.4143	3.41027
	43.5852	3.28758	3.41061	3.33445	3.33345	3.40123	3.39428
	43.604	3.27393	3.40466	3.29907	3.33686	3.41145	3.40415
	43.6228	3.306	3.40123	3.31133	3.33526	3.41531	3.40312
	43.6416	3.29557	3.40312	3.30771	3.33486	3.40993	3.40106
	43.6604	3.27921	3.37621	3.30963	3.33203	3.39393	3.36605
	43.6792	3.28713	3.3865	3.31534	3.32325	3.39287	3.36211
	43.698	3.28488	3.37088	3.30728	3.32572	3.38057	3.35851
	43.7168	3.29115	3.33846	3.30621	3.3251	3.37236	3.35564
	43.7356	3.28825	3.34537	3.31302	3.30707	3.38346	3.34792
	43.7544	3.27761	3.33885	3.27692	3.28892	3.34084	3.33925
	43.7732	3.27184	3.33586	3.30016	3.29798	3.34341	3.32818
	43.792	3.27161	3.31302	3.2907	3.30621	3.32305	3.32243
	43.8108	3.28511	3.31069	3.28375	3.30707	3.33244	3.30125
	43.8296	3.26811	3.31723	3.26741	3.27531	3.31302	3.28035
	43.8484	3.26881	3.31744	3.28171	3.27577	3.31069	3.28511
	43.8672	3.27921	3.28803	3.27852	3.27277	3.29181	3.28307
	43.886	3.26647	3.29314	3.28803	3.29003	3.29535	3.28623
	43.9048	3.26811	3.28443	3.27646	3.2615	3.28035	3.27623
	43.9236	3.27807	3.28466	3.26364	3.27508	3.28103	3.26221
	43.9424	3.2783	3.28914	3.25888	3.27114	3.29358	3.25237
	43.9612	3.31006	3.27577	3.29907	3.29292	3.27989	3.26221
	43.98	3.28217	3.28149	3.2824	3.27439	3.26788	3.26928
	43.9988	3.29159	3.28058	3.28081	3.28825	3.28443	3.25888
	44.0176	3.28443	3.25139	3.29026	3.28307	3.27045	3.27091
	44.0364	3.29623	3.27439	3.28488	3.30578	3.27807	3.26007
	44.0552	3.28914	3.27898	3.2971	3.28217	3.27692	3.26458
	44.074	3.30384	3.27068	3.29623	3.30276	3.256	3.26482
	44.0928	3.30233	3.273	3.31765	3.30621	3.25551	3.26717
	44.1116	3.3006	3.26553	3.30081	3.30728	3.27393	3.23754
	44.1304	3.3145	3.27277	3.30856	3.32098	3.28058	3.25358
	44.1492	3.29798	3.26198	3.3075	3.32098	3.26316	3.24895
	44.168	3.28217	3.2492	3.306	3.29248	3.24279	3.26269
	44.1868	3.28421	3.28758	3.30792	3.31112	3.26505	3.26529
	44.2056	3.27021	3.25935	3.30514	3.29314	3.26811	3.26102
	44.2244	3.26834	3.27692	3.31175	3.29557	3.27715	3.26764
	44.2432	3.27852	3.26811	3.29732	3.29535	3.27323	3.28262
	44.262	3.27989	3.28803	3.27323	3.28171	3.2667	3.25935
	44.2808	3.27898	3.27646	3.29314	3.28533	3.26316	3.28668
	44.2996	3.26951	3.29951	3.30081	3.30168	3.2938	3.2584
	44.3184	3.26975	3.26741	3.30038	3.27161	3.28375	3.27231
	44.3372	3.27114	3.27852	3.27138	3.28892	3.28081	3.28646
	44.356	3.2833	3.28307	3.29003	3.29115	3.29754	3.27989
	44.3748	3.26174	3.28668	3.29159	3.29403	3.28012	3.28398
	44.3936	3.27531	3.28847	3.28511	3.2971	3.30081	3.28959
	44.4124	3.27184	3.30168	3.28307	3.25935	3.29951	3.29026
	44.4312	3.27462	3.28758	3.27852	3.28149	3.26505	3.28058
	44.45	3.29026	3.28262	3.28443	3.27416	3.27852	3.26951
	44.4688	3.276	3.28803	3.27091	3.26505	3.30942	3.30621
	44.4876	3.27393	3.28466	3.27416	3.27761	3.27807	3.28646
	44.5064	3.26764	3.28217	3.27068	3.27161	3.28466	3.29003
	44.5252	3.27715	3.28035	3.24477	3.27807	3.30233	3.29754
	44.544	3.26576	3.2667	3.26881	3.24699	3.28488	3.27852
	44.5628	3.26529	3.27508	3.27531	3.27161	3.306	3.28578
	44.5816	3.27323	3.29645	3.26293	3.276	3.31471	3.3075
	44.6004	3.27989	3.2971	3.28285	3.25696	3.28443	3.28556
	44.6192	3.27898	3.30728	3.2667	3.27021	3.30835	3.29137
	44.638	3.27416	3.31133	3.26387	3.26788	3.29447	3.30707
	44.6568	3.26834	3.3145	3.2584	3.25382	3.29798	3.306
	44.6756	3.28847	3.3032	3.28421	3.28803	3.31471	3.29623
	44.6944	3.26269	3.28914	3.27852	3.28081	3.2938	3.30792
	44.7132	3.27531	3.2737	3.25792	3.27138	3.31765	3.29469
	44.732	3.27485	3.2887	3.27761	3.26198	3.31197	3.30514
	44.7508	3.24625	3.29885	3.25188	3.26364	3.30233	3.30664
	44.7696	3.26411	3.29732	3.26505	3.26764	3.29732	3.29754
	44.7884	3.27554	3.28803	3.26576	3.26411	3.29181	3.3006
	44.8072	3.25792	3.27045	3.26553	3.27114	3.2971	3.28511
	44.826	3.27508	3.2824	3.273	3.28081	3.30621	3.28466
	44.8448	3.25503	3.2878	3.28825	3.25768	3.29557	3.28103
	44.8636	3.24969	3.27485	3.26764	3.26623	3.28892	3.28713
	44.8824	3.28126	3.27485	3.25479	3.25768	3.28217	3.28556
	44.9012	3.27485	3.27784	3.2413	3.26482	3.28713	3.28398
	44.92	3.25624	3.27761	3.28285	3.26834	3.28307	3.28012
	44.9388	3.26293	3.29314	3.26576	3.25864	3.25575	3.28713
	44.9576	3.27161	3.27692	3.26411	3.26576	3.2737	3.27346
	44.9764	3.25431	3.26364	3.26221	3.25768	3.29292	3.27138
	44.9952	3.28149	3.25624	3.26741	3.25792	3.26998	3.28012
	45.014	3.27898	3.26055	3.26905	3.22531	3.26788	3.26529
	45.0328	3.27875	3.26079	3.25139	3.24452	3.25816	3.27439
	45.0516	3.28892	3.27138	3.25431	3.2572	3.25431	3.26764
	45.0704	3.27068	3.256	3.26079	3.26316	3.26198	3.25406
	45.0892	3.27231	3.25406	3.26881	3.26245	3.25212	3.2615
	45.108	3.27508	3.26102	3.28171	3.25888	3.24279	3.25406
	45.1268	3.2667	3.23955	3.25431	3.273	3.2398	3.26174
	45.1456	3.306	3.26198	3.25816	3.27161	3.25864	3.24378
	45.1644	3.27091	3.26174	3.27161	3.2572	3.24378	3.27068
	45.1832	3.28353	3.23274	3.2737	3.24969	3.24502	3.23603
	45.202	3.28171	3.26647	3.26102	3.26293	3.25672	3.2408
	45.2208	3.25624	3.26858	3.27439	3.25816	3.25696	3.26269
	45.2396	3.26951	3.26576	3.25139	3.26975	3.24502	3.26881
	45.2584	3.25624	3.23855	3.25115	3.25431	3.24969	3.2408
	45.2772	3.26834	3.2408	3.24699	3.25744	3.26198	3.24304
	45.296	3.22763	3.22557	3.27554	3.24944	3.25212	3.25285
	45.3148	3.20844	3.25672	3.24155	3.24279	3.25696	3.23325
	45.3336	3.22814	3.24601	3.23477	3.24005	3.25091	3.25285
	45.3524	3.23376	3.24773	3.2266	3.22686	3.25382	3.23147
	45.3712	3.22037	3.23325	3.24055	3.21325	3.23376	3.23779
	45.39	3.23198	3.23325	3.22917	3.22814	3.23019	3.24204
	45.4088	3.22531	3.22479	3.2408	3.22272	3.2465	3.25575
	45.4276	3.21085	3.24993	3.22376	3.23452	3.23629	3.25672
	45.4464	3.20249	3.23452	3.2159	3.21165	3.24944	3.25959
	45.4652	3.22789	3.22453	3.21748	3.21511	3.22634	3.23704
	45.484	3.20898	3.23729	3.22557	3.21748	3.25066	3.24674
	45.5028	3.20385	3.25042	3.18865	3.20003	3.23172	3.24993
	45.5216	3.20817	3.22917	3.20978	3.20249	3.22866	3.24625
	45.5404	3.19838	3.23401	3.2052	3.18865	3.25479	3.21906
	45.5592	3.20167	3.22814	3.20952	3.2079	3.24055	3.23376
	45.578	3.21165	3.24576	3.19312	3.20602	3.24254	3.2388
	45.5968	3.18667	3.23578	3.20871	3.20683	3.2388	3.24502
	45.6156	3.21537	3.23223	3.22866	3.2188	3.23147	3.26126
	45.6344	3.18893	3.25261	3.2159	3.20817	3.23019	3.25382
	45.6532	3.20222	3.23805	3.18837	3.19562	3.24576	3.24452
	45.672	3.1807	3.22943	3.20167	3.19145	3.25212	3.2403
	45.6908	3.20249	3.256	3.20629	3.19173	3.23045	3.24403
	45.7096	3.20167	3.22037	3.21139	3.19811	3.22583	3.2159
	45.7284	3.19976	3.23805	3.19117	3.20952	3.24204	3.24822
	45.7472	3.20656	3.233	3.19312	3.1878	3.24229	3.24378
	45.766	3.19535	3.2383	3.20978	3.17782	3.25334	3.24229
	45.7848	3.19756	3.23198	3.2003	3.2188	3.256	3.24378
	45.8036	3.20575	3.26198	3.19201	3.197	3.24551	3.24204
	45.8224	3.20466	3.24452	3.18667	3.20167	3.23401	3.23096
	45.8412	3.18921	3.24601	3.22194	3.20493	3.26079	3.23578
	45.86	3.18639	3.22194	3.19033	3.2033	3.23121	3.23905
	45.8788	3.17667	3.2383	3.21139	3.18013	3.2393	3.24502
	45.8976	3.19507	3.22115	3.18554	3.21272	3.24204	3.2335
	45.9164	3.20358	3.23729	3.19976	3.19673	3.20898	3.2398
	45.9352	3.18949	3.22505	3.18977	3.1784	3.24229	3.23603
	45.954	3.20575	3.22917	3.19312	3.197	3.24993	3.23553
	45.9728	3.18184	3.21669	3.19368	3.2159	3.24502	3.24625
	45.9916	3.19285	3.21245	3.18213	3.1807	3.23376	3.24846
	46.0104	3.20925	3.24674	3.20194	3.18412	3.22272	3.25551
	46.0292	3.20385	3.22089	3.19921	3.17143	3.22505	3.22994
	46.048	3.19811	3.22608	3.20058	3.19257	3.25042	3.22994
	46.0668	3.17464	3.21325	3.20575	3.2079	3.22891	3.26079
	46.0856	3.19145	3.22089	3.19893	3.21378	3.24452	3.22917
	46.1044	3.2071	3.2159	3.19312	3.21059	3.23528	3.21245
	46.1232	3.20112	3.2388	3.19756	3.20058	3.24204	3.21325
	46.142	3.19312	3.23477	3.20249	3.2014	3.26055	3.24428
	46.1608	3.20602	3.22737	3.19783	3.18752	3.2492	3.22686
	46.1796	3.18724	3.21484	3.19811	3.19866	3.24773	3.23325
	46.1984	3.19783	3.21696	3.18865	3.2003	3.2408	3.22814
	46.2172	3.20978	3.2388	3.22167	3.20978	3.24699	3.25551
	46.236	3.18752	3.22814	3.20978	3.20925	3.23654	3.24625
	46.2548	3.19562	3.23477	3.18241	3.21139	3.24452	3.23779
	46.2736	3.20925	3.2307	3.21245	3.18893	3.25768	3.20683
	46.2924	3.19061	3.22531	3.18611	3.19005	3.24699	3.22531
	46.3112	3.2003	3.24477	3.2033	3.19893	3.23426	3.24204
	46.33	3.16286	3.23147	3.19201	3.19756	3.22737	3.2383
	46.3488	3.20222	3.22968	3.20575	3.20683	3.2572	3.23426
	46.3676	3.18921	3.23729	3.20952	3.19117	3.25455	3.23603
	46.3864	3.1827	3.22453	3.17609	3.21165	3.23198	3.23629
	46.4052	3.18441	3.23553	3.21431	3.21669	3.24353	3.22531
	46.424	3.1784	3.2398	3.21245	3.17056	3.22063	3.2335
	46.4428	3.20763	3.25551	3.197	3.18041	3.24403	3.23679
	46.4616	3.21059	3.21801	3.2071	3.19866	3.23679	3.23274
	46.4804	3.18156	3.21669	3.19479	3.20952	3.24254	3.21748
	46.4992	3.19312	3.2383	3.19756	3.19673	3.23147	3.23096
	46.518	3.2052	3.2266	3.20058	3.19396	3.21854	3.23553
	46.5368	3.19479	3.23729	3.17696	3.2159	3.22968	3.24551
	46.5556	3.18977	3.23223	3.19368	3.18808	3.22427	3.22763
	46.5744	3.20085	3.24944	3.19451	3.2003	3.23249	3.25164
	46.5932	3.19089	3.22583	3.19756	3.20493	3.24477	3.24895
	46.612	3.18808	3.23452	3.18808	3.18041	3.23502	3.23603
	46.6308	3.20412	3.23629	3.18921	3.20058	3.24005	3.22167
	46.6496	3.20656	3.24105	3.21775	3.19948	3.2403	3.23426
	46.6684	3.17955	3.2408	3.19145	3.17955	3.24353	3.2418
	46.6872	3.18696	3.233	3.19479	3.18241	3.23477	3.25648
	46.706	3.20493	3.2465	3.20978	3.19562	3.23121	3.23325
	46.7248	3.18865	3.22866	3.21139	3.17869	3.24155	3.24477
	46.7436	3.18298	3.24254	3.19368	3.20602	3.23905	3.24797
	46.7624	3.18127	3.25261	3.18696	3.19145	3.25479	3.24403
	46.7812	3.19312	3.22376	3.20656	3.17754	3.25237	3.2266
	46.8	3.2071	3.22298	3.2014	3.20978	3.2413	3.25864
	46.8188	3.21192	3.23955	3.17782	3.20575	3.2413	3.25139
	46.8376	3.17869	3.24105	3.21906	3.20194	3.25334	3.25479
	46.8564	3.20466	3.2572	3.20167	3.19061	3.24477	3.26007
	46.8752	3.1878	3.22737	3.20737	3.21405	3.22453	3.25164
	46.894	3.17955	3.2413	3.20683	3.21378	3.24055	3.23955
	46.9128	3.20222	3.24229	3.18724	3.20602	3.23019	3.24204
	46.9316	3.19535	3.25575	3.2079	3.21669	3.25912	3.24403
	46.9504	3.22089	3.23779	3.18837	3.21165	3.2413	3.23096
	46.9692	3.2071	3.2307	3.19229	3.19756	3.24229	3.23019
	46.988	3.19838	3.233	3.20385	3.18808	3.2403	3.22557
	47.0068	3.19507	3.23249	3.20737	3.2014	3.2418	3.24576
	47.0256	3.18213	3.22089	3.20656	3.19479	3.2335	3.22737
	47.0444	3.19424	3.23198	3.18724	3.21722	3.24895	3.21192
	47.0632	3.20003	3.20871	3.21112	3.20085	3.26788	3.23121
	47.082	3.18583	3.2284	3.23274	3.21005	3.2403	3.233
	47.1008	3.20003	3.24105	3.19451	3.17782	3.25188	3.24155
	47.1196	3.21458	3.23096	3.19479	3.18893	3.22324	3.25018
	47.1384	3.16909	3.2388	3.20656	3.21458	3.24846	3.25455
	47.1572	3.20058	3.23654	3.19368	3.19838	3.25888	3.24527
	47.176	3.21564	3.22557	3.20385	3.19783	3.22968	3.2235
	47.1948	3.21165	3.23121	3.2033	3.17667	3.24674	3.2418
	47.2136	3.19173	3.21748	3.19507	3.17811	3.23452	3.24229
	47.2324	3.19285	3.23477	3.21112	3.19145	3.2383	3.22712
	47.2512	3.197	3.23045	3.17955	3.21085	3.25066	3.23629
	47.27	3.18724	3.22891	3.17926	3.2014	3.25672	3.22789
	47.2888	3.19948	3.21696	3.17898	3.18441	3.23274	3.22531
	47.3076	3.20058	3.21511	3.17493	3.17926	3.24403	3.23905
	47.3264	3.1758	3.2398	3.19229	3.19479	3.22994	3.24378
	47.3452	3.19921	3.23704	3.20871	3.19893	3.23779	3.22089
	47.364	3.20898	3.22194	3.19976	3.2159	3.23477	3.22866
	47.3828	3.17955	3.22634	3.19948	3.18441	3.23779	3.23704
	47.4016	3.2003	3.24674	3.19507	3.21775	3.2413	3.23553
	47.4204	3.20575	3.23578	3.20439	3.20276	3.22557	3.23274
	47.4392	3.19173	3.2388	3.19312	3.21219	3.24895	3.24229
	47.458	3.19451	3.2413	3.19673	3.20385	3.22943	3.23325
	47.4768	3.18696	3.25042	3.20575	3.19479	3.24748	3.24055
	47.4956	3.18412	3.24576	3.20003	3.19756	3.23754	3.25575
	47.5144	3.18611	3.22427	3.19396	3.19089	3.2284	3.22557
	47.5332	3.16791	3.25164	3.19948	3.1934	3.23679	3.23045
	47.552	3.19089	3.23754	3.18696	3.19424	3.22737	3.23376
[truncated: 1,726 more rows]
