# Supplementary material for: Citrate-EDTA-H2O2 buffering leaching solution for Ni/Co/Mn recovery from spent lithium-ion battery black mass
Source: RSC Adv. 2025 Oct 27;15(48):40864–82. doi: 10.1039/d5ra06978e (PMC12557716; doi:10.1039/d5ra06978e)
Supplement: RA-015-D5RA06978E-s003 [file RA-015-D5RA06978E-s003.zip]

Archive with 1 entries (1 files):
- leaching_design_final.dxpx
