# Supplementary material for: Citrate-EDTA-H2O2 buffering leaching solution for Ni/Co/Mn recovery from spent lithium-ion battery black mass
Source: RSC Adv. 2025 Oct 27;15(48):40864–82. doi: 10.1039/d5ra06978e (PMC12557716; doi:10.1039/d5ra06978e)
Supplement: RA-015-D5RA06978E-s003 [file RA-015-D5RA06978E-s003.zip › leaching_design_final.dxpx]

<!DOCTYPE DEXXMLDoc SYSTEM "DEXXMLDoc.DTD">
<DEXXMLDoc name="leaching_design_final.dxpx" creator="DX13" version="13.0.5.0">
<designInfo studyType="ResponseSurface" studySubType="Randomized" designType="CCD" noOfRuns="19" noOfFactors="3" noOfResponses="5" noOfAnalyses="5">
<designNotes>This data file created by Design-Expert 13.</designNotes>
</designInfo>
<blockInfo>
<block code="0" name="Block 1"/>
</blockInfo>
<factorInfo>
<factor id="A" name="H2O2" unit="v/v %" type="Numeric" uuid="5e3f5d5c-26c3-471e-a762-26c7231340e3">
<numeric format="General" low="1.05335619518413" high="3.99664380481587" stdDev="0"/>
</factor>
<factor id="B" name="Cit" unit="M" type="Numeric" uuid="43dde761-dd92-4c38-87c7-55d14992dbc2">
<numeric format="General" low="0.242563310186854" high="0.807436689813146" stdDev="0"/>
</factor>
<factor id="C" name="EDTA" unit="M" type="Numeric" uuid="c7e74abe-c05b-48bb-b831-3abfac261593">
<numeric format="General" low="0.0485126620373708" high="0.161487337962629" stdDev="0"/>
</factor>
</factorInfo>
<constraintInfo/>
<responseInfo>
<response id="1" name="Li" unit="%" type="Normal" format="General" responseUuId="9962e2d8-149b-40f0-92f2-2512bfc0b454"/>
<response id="2" name="Co" unit="%" type="Normal" format="General" responseUuId="9d0b7ecc-cc45-4096-b195-748d04c95f44"/>
<response id="3" name="Ni" unit="%" type="Normal" format="General" responseUuId="8025e4f1-2be5-44bf-81ee-9173b346dd26"/>
<response id="4" name="Mn" unit="%" type="Normal" format="General" responseUuId="821792a1-f678-4606-9951-c86892886e40"/>
<response id="5" name="Price" unit="USD" type="Normal" format="General" responseUuId="f3a5fa5d-e4a1-4473-b40c-cece3a7f6b71"/>
</responseInfo>
<guiState>
<designLayout>
<visibleColumns>
<column type="stdorder">
<width>35</width>
</column>
<column type="runorder">
<width>35</width>
</column>
<column id="A" type="factor">
<width>95</width>
</column>
<column id="B" type="factor">
<width>95</width>
</column>
<column id="C" type="factor">
<width>95</width>
</column>
<column id="1" type="response">
<width>95</width>
</column>
<column id="2" type="response">
<width>95</width>
</column>
<column id="3" type="response">
<width>95</width>
</column>
<column id="4" type="response">
<width>95</width>
</column>
<column id="5" type="response">
<width>95</width>
</column>
</visibleColumns>
</designLayout>
<graphSettings>
<graphArea name="GraphColumns">
<selectedGraph>0</selectedGraph>
<colorBy type="runOrder"/>
<axisX type="stdOrder"/>
<axisY type="runOrder"/>
<axisZ type="none"/>
<axisX_Histogram type="none"/>
<axisX_BoxPlot type="none"/>
<axisY_BoxPlot type="none"/>
<histograms/>
</graphArea>
<graphArea name="EffectsNoRestriction" graph="0"/>
<graphArea name="EffectsNoRestriction" graph="1"/>
<graphArea name="EffectsNoRestriction" graph="2"/>
<graphArea name="Diagnostics" index="0">
<legend key="NormalResidualsGraph" title="Design-Expert® Software">
<dock type="TopLeft"/>
<showItems>
<showItem>Response</showItem>
<showItem>Info</showItem>
<showItem>ColorGradient</showItem>
<showItem>Data</showItem>
<showItem>PointInfo</showItem>
</showItems>
</legend>
<legend key="ResVsPredGraph" title="Design-Expert® Software">
<dock type="TopLeft"/>
<showItems>
<showItem>Response</showItem>
<showItem>Info</showItem>
<showItem>ColorGradient</showItem>
<showItem>Data</showItem>
<showItem>PointInfo</showItem>
</showItems>
</legend>
<legend key="ResVsRunGraph" title="Design-Expert® Software">
<dock type="TopLeft"/>
<showItems>
<showItem>Response</showItem>
<showItem>Info</showItem>
<showItem>ColorGradient</showItem>
<showItem>Data</showItem>
<showItem>PointInfo</showItem>
</showItems>
</legend>
<legend key="PredVsActualGraph" title="Design-Expert® Software">
<dock type="TopLeft"/>
<showItems>
<showItem>Response</showItem>
<showItem>Info</showItem>
<showItem>ColorGradient</showItem>
<showItem>Data</showItem>
<showItem>PointInfo</showItem>
</showItems>
</legend>
<legend key="BoxCoxGraph" title="Design-Expert® Software">
<dock type="TopLeft"/>
<showItems>
<showItem>Response</showItem>
<showItem>Info</showItem>
<showItem>Lambda</showItem>
<showItem>RecommendedTransform</showItem>
<showItem>ColorGradient</showItem>
<showItem>Data</showItem>
<showItem>PointInfo</showItem>
</showItems>
</legend>
<legend key="ResVsFactorGraph" title="Design-Expert® Software">
<dock type="TopLeft"/>
<showItems>
<showItem>Response</showItem>
<showItem>Info</showItem>
<showItem>ColorGradient</showItem>
<showItem>Data</showItem>
<showItem>PointInfo</showItem>
</showItems>
</legend>
<legend key="CooksDistanceGraph" title="Design-Expert® Software">
<dock type="TopLeft"/>
<showItems>
<showItem>Response</showItem>
<showItem>Info</showItem>
<showItem>ColorGradient</showItem>
<showItem>Data</showItem>
<showItem>PointInfo</showItem>
</showItems>
</legend>
<legend key="LeverageGraph" title="Design-Expert® Software">
<dock type="TopLeft"/>
<showItems>
<showItem>Response</showItem>
<showItem>Info</showItem>
<showItem>ColorGradient</showItem>
<showItem>Data</showItem>
<showItem>PointInfo</showItem>
</showItems>
</legend>
<legend key="RunsVsDFFITSGraph" title="Design-Expert® Software">
<dock type="TopLeft"/>
<showItems>
<showItem>Response</showItem>
<showItem>Info</showItem>
<showItem>ColorGradient</showItem>
<showItem>Data</showItem>
<showItem>PointInfo</showItem>
</showItems>
</legend>
<legend key="RunsVsDFBETASGraph" title="Design-Expert® Software">
<dock type="TopLeft"/>
<showItems>
<showItem>Response</showItem>
<showItem>Info</showItem>
<showItem>ColorGradient</showItem>
<showItem>Data</showItem>
<showItem>PointInfo</showItem>
</showItems>
</legend>
<colorBy type="response" index="0"/>
</graphArea>
<graphArea name="Classification" index="0">
<colorBy type="stdOrder"/>
<tracedPoint DrawLineLoo="false" DrawLineIs="false" falsePositiveLoo="-1" truePositiveLoo="-1" falsePositiveIs="-1" truePositiveIs="-1"/>
</graphArea>
<graphArea name="Model" index="0" graph="0">
<graphMethod>OneFactor</graphMethod>
<contours type="response" index="0" transformed="false" mode="auto">
<format>General</format>
</contours>
<space>
<codedPoint>
<codedValue>0</codedValue>
<codedValue>0</codedValue>
<codedValue>-1</codedValue>
</codedPoint>
<axis index="0">1</axis>
<axis index="1">1</axis>
<axis index="2">-1</axis>
<axis index="3">-1</axis>
</space>
<legend key="2" title="Design-Expert® Software">
<dock type="TopLeft"/>
<showItems>
<showItem>Response</showItem>
<showItem>Info</showItem>
<showItem>Lambda</showItem>
<showItem>RecommendedTransform</showItem>
<showItem>ColorGradient</showItem>
<showItem>Data</showItem>
<showItem>PointInfo</showItem>
</showItems>
</legend>
<legend key="4" title="Design-Expert® Software">
<dock type="TopLeft"/>
<showItems>
<showItem>Response</showItem>
<showItem>Info</showItem>
<showItem>Lambda</showItem>
<showItem>RecommendedTransform</showItem>
<showItem>ColorGradient</showItem>
<showItem>Data</showItem>
<showItem>PointInfo</showItem>
</showItems>
</legend>
<legend key="7" title="Design-Expert® Software">
<dock type="TopLeft"/>
<showItems>
<showItem>Response</showItem>
<showItem>Info</showItem>
<showItem>Lambda</showItem>
<showItem>RecommendedTransform</showItem>
<showItem>ColorGradient</showItem>
<showItem>Data</showItem>
<showItem>PointInfo</showItem>
</showItems>
</legend>
</graphArea>
<graphArea name="EffectsNoRestriction" graph="0"/>
<graphArea name="EffectsNoRestriction" graph="1"/>
<graphArea name="EffectsNoRestriction" graph="2"/>
<graphArea name="Diagnostics" index="1">
<legend key="NormalResidualsGraph" title="Design-Expert® Software">
<dock type="TopLeft"/>
<showItems>
<showItem>Response</showItem>
<showItem>Info</showItem>
<showItem>ColorGradient</showItem>
<showItem>Data</showItem>
<showItem>PointInfo</showItem>
</showItems>
</legend>
<legend key="ResVsPredGraph" title="Design-Expert® Software">
<dock type="TopLeft"/>
<showItems>
<showItem>Response</showItem>
<showItem>Info</showItem>
<showItem>ColorGradient</showItem>
<showItem>Data</showItem>
<showItem>PointInfo</showItem>
</showItems>
</legend>
<legend key="ResVsRunGraph" title="Design-Expert® Software">
<dock type="TopLeft"/>
<showItems>
<showItem>Response</showItem>
<showItem>Info</showItem>
<showItem>ColorGradient</showItem>
<showItem>Data</showItem>
<showItem>PointInfo</showItem>
</showItems>
</legend>
<legend key="PredVsActualGraph" title="Design-Expert® Software">
<dock type="TopLeft"/>
<showItems>
<showItem>Response</showItem>
<showItem>Info</showItem>
<showItem>ColorGradient</showItem>
<showItem>Data</showItem>
<showItem>PointInfo</showItem>
</showItems>
</legend>
<legend key="BoxCoxGraph" title="Design-Expert® Software">
<dock type="TopLeft"/>
<showItems>
<showItem>Response</showItem>
<showItem>Info</showItem>
<showItem>Lambda</showItem>
<showItem>RecommendedTransform</showItem>
<showItem>ColorGradient</showItem>
<showItem>Data</showItem>
<showItem>PointInfo</showItem>
</showItems>
</legend>
<legend key="ResVsFactorGraph" title="Design-Expert® Software">
<dock type="TopLeft"/>
<showItems>
<showItem>Response</showItem>
<showItem>Info</showItem>
<showItem>ColorGradient</showItem>
<showItem>Data</showItem>
<showItem>PointInfo</showItem>
</showItems>
</legend>
<legend key="CooksDistanceGraph" title="Design-Expert® Software">
<dock type="TopLeft"/>
<showItems>
<showItem>Response</showItem>
<showItem>Info</showItem>
<showItem>ColorGradient</showItem>
<showItem>Data</showItem>
<showItem>PointInfo</showItem>
</showItems>
</legend>
<legend key="LeverageGraph" title="Design-Expert® Software">
<dock type="TopLeft"/>
<showItems>
<showItem>Response</showItem>
<showItem>Info</showItem>
<showItem>ColorGradient</showItem>
<showItem>Data</showItem>
<showItem>PointInfo</showItem>
</showItems>
</legend>
<legend key="RunsVsDFFITSGraph" title="Design-Expert® Software">
<dock type="TopLeft"/>
<showItems>
<showItem>Response</showItem>
<showItem>Info</showItem>
<showItem>ColorGradient</showItem>
<showItem>Data</showItem>
<showItem>PointInfo</showItem>
</showItems>
</legend>
<legend key="RunsVsDFBETASGraph" title="Design-Expert® Software">
<dock type="TopLeft"/>
<showItems>
<showItem>Response</showItem>
<showItem>Info</showItem>
<showItem>ColorGradient</showItem>
<showItem>Data</showItem>
<showItem>PointInfo</showItem>
</showItems>
</legend>
<colorBy type="none"/>
</graphArea>
<graphArea name="Classification" index="1">
<colorBy type="stdOrder"/>
<tracedPoint DrawLineLoo="false" DrawLineIs="false" falsePositiveLoo="-1" truePositiveLoo="-1" falsePositiveIs="-1" truePositiveIs="-1"/>
</graphArea>
<graphArea name="Model" index="1" graph="0">
<graphMethod>Contour</graphMethod>
<axis type="factor" index="0">
<low>-1.68179283050743</low>
<high>1.68179283050743</high>
<format>0.00</format>
<ticks>5</ticks>
</axis>
<axis type="factor" index="1">
<low>-1.68179283050743</low>
<high>1.68179283050743</high>
<format>0.00</format>
<ticks>5</ticks>
</axis>
<axis type="factor" index="2">
<low>-1.68179283050743</low>
<high>1.68179283050744</high>
<format>General</format>
<ticks>5</ticks>
</axis>
<contours type="response" index="1" transformed="false" mode="auto">
<format>General</format>
</contours>
<space>
<codedPoint>
<codedValue>0.00339756</codedValue>
<codedValue>0.0177031</codedValue>
<codedValue>1.68356</codedValue>
</codedPoint>
<axis index="0">0</axis>
<axis index="1">1</axis>
<axis index="2">-1</axis>
<axis index="3">-1</axis>
</space>
<legend key="4" title="Design-Expert® Software">
<dock type="TopLeft"/>
<showItems>
<showItem>Response</showItem>
<showItem>Info</showItem>
<showItem>Lambda</showItem>
<showItem>RecommendedTransform</showItem>
<showItem>ColorGradient</showItem>
<showItem>Data</showItem>
<showItem>PointInfo</showItem>
</showItems>
</legend>
<legend key="7" title="Design-Expert® Software">
<dock type="TopLeft"/>
<showItems>
<showItem>Response</showItem>
<showItem>Info</showItem>
<showItem>Lambda</showItem>
<showItem>RecommendedTransform</showItem>
<showItem>ColorGradient</showItem>
<showItem>Data</showItem>
<showItem>PointInfo</showItem>
</showItems>
</legend>
</graphArea>
<graphArea name="EffectsNoRestriction" graph="0"/>
<graphArea name="EffectsNoRestriction" graph="1"/>
<graphArea name="EffectsNoRestriction" graph="2"/>
<graphArea name="Diagnostics" index="2">
<legend key="NormalResidualsGraph" title="Design-Expert® Software">
<dock type="TopLeft"/>
<showItems>
<showItem>Response</showItem>
<showItem>Info</showItem>
<showItem>ColorGradient</showItem>
<showItem>Data</showItem>
<showItem>PointInfo</showItem>
</showItems>
</legend>
<legend key="ResVsPredGraph" title="Design-Expert® Software">
<dock type="TopLeft"/>
<showItems>
<showItem>Response</showItem>
<showItem>Info</showItem>
<showItem>ColorGradient</showItem>
<showItem>Data</showItem>
<showItem>PointInfo</showItem>
</showItems>
</legend>
<legend key="ResVsRunGraph" title="Design-Expert® Software">
<dock type="TopLeft"/>
<showItems>
<showItem>Response</showItem>
<showItem>Info</showItem>
<showItem>ColorGradient</showItem>
<showItem>Data</showItem>
<showItem>PointInfo</showItem>
</showItems>
</legend>
<legend key="PredVsActualGraph" title="Design-Expert® Software">
<dock type="TopLeft"/>
<showItems>
<showItem>Response</showItem>
<showItem>Info</showItem>
<showItem>ColorGradient</showItem>
<showItem>Data</showItem>
<showItem>PointInfo</showItem>
</showItems>
</legend>
<legend key="BoxCoxGraph" title="Design-Expert® Software">
<dock type="TopLeft"/>
<showItems>
<showItem>Response</showItem>
<showItem>Info</showItem>
<showItem>Lambda</showItem>
<showItem>RecommendedTransform</showItem>
<showItem>ColorGradient</showItem>
<showItem>Data</showItem>
<showItem>PointInfo</showItem>
</showItems>
</legend>
<legend key="ResVsFactorGraph" title="Design-Expert® Software">
<dock type="TopLeft"/>
<showItems>
<showItem>Response</showItem>
<showItem>Info</showItem>
<showItem>ColorGradient</showItem>
<showItem>Data</showItem>
<showItem>PointInfo</showItem>
</showItems>
</legend>
<legend key="CooksDistanceGraph" title="Design-Expert® Software">
<dock type="TopLeft"/>
<showItems>
<showItem>Response</showItem>
<showItem>Info</showItem>
<showItem>ColorGradient</showItem>
<showItem>Data</showItem>
<showItem>PointInfo</showItem>
</showItems>
</legend>
<legend key="LeverageGraph" title="Design-Expert® Software">
<dock type="TopLeft"/>
<showItems>
<showItem>Response</showItem>
<showItem>Info</showItem>
<showItem>ColorGradient</showItem>
<showItem>Data</showItem>
<showItem>PointInfo</showItem>
</showItems>
</legend>
<legend key="RunsVsDFFITSGraph" title="Design-Expert® Software">
<dock type="TopLeft"/>
<showItems>
<showItem>Response</showItem>
<showItem>Info</showItem>
<showItem>ColorGradient</showItem>
<showItem>Data</showItem>
<showItem>PointInfo</showItem>
</showItems>
</legend>
<legend key="RunsVsDFBETASGraph" title="Design-Expert® Software">
<dock type="TopLeft"/>
<showItems>
<showItem>Response</showItem>
<showItem>Info</showItem>
<showItem>ColorGradient</showItem>
<showItem>Data</showItem>
<showItem>PointInfo</showItem>
</showItems>
</legend>
<colorBy type="none"/>
</graphArea>
<graphArea name="Classification" index="2">
<colorBy type="none"/>
<tracedPoint DrawLineLoo="false" DrawLineIs="false" falsePositiveLoo="-1" truePositiveLoo="-1" falsePositiveIs="-1" truePositiveIs="-1"/>
</graphArea>
<graphArea name="Model" index="2" graph="0">
<graphMethod>Contour</graphMethod>
<axis type="factor" index="0">
<low>-1.68179283050743</low>
<high>1.68179283050743</high>
<format>0.00</format>
<ticks>8</ticks>
</axis>
<axis type="factor" index="1">
<low>-1.68179283050743</low>
<high>1.68179283050743</high>
<format>General</format>
<ticks>5</ticks>
</axis>
<axis type="factor" index="2">
<low>-1.68179283050743</low>
<high>1.68179283050744</high>
<format>0.00</format>
<ticks>5</ticks>
</axis>
<contours type="response" index="2" transformed="false" mode="auto">
<format>General</format>
</contours>
<space>
<codedPoint>
<codedValue>0.00339756</codedValue>
<codedValue>1.68215</codedValue>
<codedValue>0.0885154</codedValue>
</codedPoint>
<axis index="0">0</axis>
<axis index="1">2</axis>
<axis index="2">-1</axis>
<axis index="3">-1</axis>
</space>
<legend key="4" title="Design-Expert® Software">
<dock type="TopLeft"/>
<showItems>
<showItem>Response</showItem>
<showItem>Info</showItem>
<showItem>Lambda</showItem>
<showItem>RecommendedTransform</showItem>
<showItem>ColorGradient</showItem>
<showItem>Data</showItem>
<showItem>PointInfo</showItem>
</showItems>
</legend>
</graphArea>
<graphArea name="EffectsNoRestriction" graph="0"/>
<graphArea name="EffectsNoRestriction" graph="1"/>
<graphArea name="EffectsNoRestriction" graph="2"/>
<graphArea name="Diagnostics" index="3">
<legend key="NormalResidualsGraph" title="Design-Expert® Software">
<dock type="TopLeft"/>
<showItems>
<showItem>Response</showItem>
<showItem>Info</showItem>
<showItem>ColorGradient</showItem>
<showItem>Data</showItem>
<showItem>PointInfo</showItem>
</showItems>
</legend>
<legend key="ResVsPredGraph" title="Design-Expert® Software">
<dock type="TopLeft"/>
<showItems>
<showItem>Response</showItem>
<showItem>Info</showItem>
<showItem>ColorGradient</showItem>
<showItem>Data</showItem>
<showItem>PointInfo</showItem>
</showItems>
</legend>
<legend key="ResVsRunGraph" title="Design-Expert® Software">
<dock type="TopLeft"/>
<showItems>
<showItem>Response</showItem>
<showItem>Info</showItem>
<showItem>ColorGradient</showItem>
<showItem>Data</showItem>
<showItem>PointInfo</showItem>
</showItems>
</legend>
<legend key="PredVsActualGraph" title="Design-Expert® Software">
<dock type="TopLeft"/>
<showItems>
<showItem>Response</showItem>
<showItem>Info</showItem>
<showItem>ColorGradient</showItem>
<showItem>Data</showItem>
<showItem>PointInfo</showItem>
</showItems>
</legend>
<legend key="BoxCoxGraph" title="Design-Expert® Software">
<dock type="TopLeft"/>
<showItems>
<showItem>Response</showItem>
<showItem>Info</showItem>
<showItem>Lambda</showItem>
<showItem>RecommendedTransform</showItem>
<showItem>ColorGradient</showItem>
<showItem>Data</showItem>
<showItem>PointInfo</showItem>
</showItems>
</legend>
<legend key="ResVsFactorGraph" title="Design-Expert® Software">
<dock type="TopLeft"/>
<showItems>
<showItem>Response</showItem>
<showItem>Info</showItem>
<showItem>ColorGradient</showItem>
<showItem>Data</showItem>
<showItem>PointInfo</showItem>
</showItems>
</legend>
<legend key="CooksDistanceGraph" title="Design-Expert® Software">
<dock type="TopLeft"/>
<showItems>
<showItem>Response</showItem>
<showItem>Info</showItem>
<showItem>ColorGradient</showItem>
<showItem>Data</showItem>
<showItem>PointInfo</showItem>
</showItems>
</legend>
<legend key="LeverageGraph" title="Design-Expert® Software">
<dock type="TopLeft"/>
<showItems>
<showItem>Response</showItem>
<showItem>Info</showItem>
<showItem>ColorGradient</showItem>
<showItem>Data</showItem>
<showItem>PointInfo</showItem>
</showItems>
</legend>
<legend key="RunsVsDFFITSGraph" title="Design-Expert® Software">
<dock type="TopLeft"/>
<showItems>
<showItem>Response</showItem>
<showItem>Info</showItem>
<showItem>ColorGradient</showItem>
<showItem>Data</showItem>
<showItem>PointInfo</showItem>
</showItems>
</legend>
<legend key="RunsVsDFBETASGraph" title="Design-Expert® Software">
<dock type="TopLeft"/>
<showItems>
<showItem>Response</showItem>
<showItem>Info</showItem>
<showItem>ColorGradient</showItem>
<showItem>Data</showItem>
<showItem>PointInfo</showItem>
</showItems>
</legend>
<colorBy type="none"/>
</graphArea>
<graphArea name="Classification" index="3">
<colorBy type="none"/>
<tracedPoint DrawLineLoo="false" DrawLineIs="false" falsePositiveLoo="-1" truePositiveLoo="-1" falsePositiveIs="-1" truePositiveIs="-1"/>
</graphArea>
<graphArea name="Model" index="3" graph="0">
<graphMethod>Contour</graphMethod>
<axis type="factor" index="0">
<low>-1.68179283050743</low>
<high>1.68179283050743</high>
<format>General</format>
<ticks>8</ticks>
</axis>
<axis type="factor" index="1">
<low>-1.68179283050743</low>
<high>1.68179283050743</high>
<format>General</format>
<ticks>5</ticks>
</axis>
<axis type="factor" index="2">
<low>-1.68179283050743</low>
<high>1.68179283050744</high>
<format>General</format>
<ticks>5</ticks>
</axis>
<contours type="response" index="3" transformed="false" mode="auto">
<format>General</format>
</contours>
<space>
<codedPoint>
<codedValue>-0.44</codedValue>
<codedValue>-1.00908</codedValue>
<codedValue>0.97367</codedValue>
</codedPoint>
<axis index="0">1</axis>
<axis index="1">2</axis>
<axis index="2">-1</axis>
<axis index="3">-1</axis>
</space>
<legend key="4" title="Design-Expert® Software">
<dock type="TopLeft"/>
<showItems>
<showItem>Response</showItem>
<showItem>Info</showItem>
<showItem>Lambda</showItem>
<showItem>RecommendedTransform</showItem>
<showItem>ColorGradient</showItem>
<showItem>Data</showItem>
<showItem>PointInfo</showItem>
</showItems>
</legend>
</graphArea>
<graphArea name="EffectsNoRestriction" graph="0"/>
<graphArea name="EffectsNoRestriction" graph="1"/>
<graphArea name="EffectsNoRestriction" graph="2"/>
<graphArea name="Diagnostics" index="4">
<legend key="NormalResidualsGraph" title="Design-Expert® Software">
<dock type="TopLeft"/>
<showItems>
<showItem>Response</showItem>
<showItem>Info</showItem>
<showItem>ColorGradient</showItem>
<showItem>Data</showItem>
<showItem>PointInfo</showItem>
</showItems>
</legend>
<legend key="ResVsPredGraph" title="Design-Expert® Software">
<dock type="TopLeft"/>
<showItems>
<showItem>Response</showItem>
<showItem>Info</showItem>
<showItem>ColorGradient</showItem>
<showItem>Data</showItem>
<showItem>PointInfo</showItem>
</showItems>
</legend>
<legend key="ResVsRunGraph" title="Design-Expert® Software">
<dock type="TopLeft"/>
<showItems>
<showItem>Response</showItem>
<showItem>Info</showItem>
<showItem>ColorGradient</showItem>
<showItem>Data</showItem>
<showItem>PointInfo</showItem>
</showItems>
</legend>
<legend key="PredVsActualGraph" title="Design-Expert® Software">
<dock type="TopLeft"/>
<showItems>
<showItem>Response</showItem>
<showItem>Info</showItem>
<showItem>ColorGradient</showItem>
<showItem>Data</showItem>
<showItem>PointInfo</showItem>
</showItems>
</legend>
<legend key="BoxCoxGraph" title="Design-Expert® Software">
<dock type="TopLeft"/>
<showItems>
<showItem>Response</showItem>
<showItem>Info</showItem>
<showItem>Lambda</showItem>
<showItem>RecommendedTransform</showItem>
<showItem>ColorGradient</showItem>
<showItem>Data</showItem>
<showItem>PointInfo</showItem>
</showItems>
</legend>
<legend key="ResVsFactorGraph" title="Design-Expert® Software">
<dock type="TopLeft"/>
<showItems>
<showItem>Response</showItem>
<showItem>Info</showItem>
<showItem>ColorGradient</showItem>
<showItem>Data</showItem>
<showItem>PointInfo</showItem>
</showItems>
</legend>
<legend key="CooksDistanceGraph" title="Design-Expert® Software">
<dock type="TopLeft"/>
<showItems>
<showItem>Response</showItem>
<showItem>Info</showItem>
<showItem>ColorGradient</showItem>
<showItem>Data</showItem>
<showItem>PointInfo</showItem>
</showItems>
</legend>
<legend key="LeverageGraph" title="Design-Expert® Software">
<dock type="TopLeft"/>
<showItems>
<showItem>Response</showItem>
<showItem>Info</showItem>
<showItem>ColorGradient</showItem>
<showItem>Data</showItem>
<showItem>PointInfo</showItem>
</showItems>
</legend>
<legend key="RunsVsDFFITSGraph" title="Design-Expert® Software">
<dock type="TopLeft"/>
<showItems>
<showItem>Response</showItem>
<showItem>Info</showItem>
<showItem>ColorGradient</showItem>
<showItem>Data</showItem>
<showItem>PointInfo</showItem>
</showItems>
</legend>
<legend key="RunsVsDFBETASGraph" title="Design-Expert® Software">
<dock type="TopLeft"/>
<showItems>
<showItem>Response</showItem>
<showItem>Info</showItem>
<showItem>ColorGradient</showItem>
<showItem>Data</showItem>
<showItem>PointInfo</showItem>
</showItems>
</legend>
<colorBy type="none"/>
</graphArea>
<graphArea name="Classification" index="4">
<colorBy type="none"/>
<tracedPoint DrawLineLoo="false" DrawLineIs="false" falsePositiveLoo="-1" truePositiveLoo="-1" falsePositiveIs="-1" truePositiveIs="-1"/>
</graphArea>
<graphArea name="Model" index="4" graph="0">
<graphMethod>OneFactor</graphMethod>
<space>
<codedPoint>
<codedValue>0</codedValue>
<codedValue>0</codedValue>
<codedValue>0</codedValue>
</codedPoint>
<axis index="0">0</axis>
<axis index="1">1</axis>
<axis index="2">-1</axis>
<axis index="3">-1</axis>
</space>
<legend key="2" title="Design-Expert® Software">
<dock type="TopLeft"/>
<showItems>
<showItem>Response</showItem>
<showItem>Info</showItem>
<showItem>Lambda</showItem>
<showItem>RecommendedTransform</showItem>
<showItem>ColorGradient</showItem>
<showItem>Data</showItem>
<showItem>PointInfo</showItem>
</showItems>
</legend>
</graphArea>
<graphArea name="GraphicalOptimization">
<graphMethod>Contour</graphMethod>
<space>
<codedPoint>
<codedValue>0</codedValue>
<codedValue>0</codedValue>
<codedValue>0</codedValue>
</codedPoint>
<axis index="0">0</axis>
<axis index="1">1</axis>
<axis index="2">-1</axis>
<axis index="3">-1</axis>
</space>
</graphArea>
<graphArea name="NumericalOptimization">
<graphMethod>OneFactor</graphMethod>
<axis type="factor" index="0">
<low>-1.03625618849447</low>
<high>1</high>
<format>General</format>
<ticks>8</ticks>
</axis>
<axis type="factor" index="2">
<low>-1.68179283050743</low>
<high>-0.619607884923789</high>
<format>General</format>
<ticks>5</ticks>
</axis>
<space>
<codedPoint>
<codedValue>-0.0515682</codedValue>
<codedValue>0.999998</codedValue>
<codedValue>-1.68179</codedValue>
</codedPoint>
<axis index="0">1</axis>
<axis index="1">1</axis>
<axis index="2">-1</axis>
<axis index="3">-1</axis>
</space>
<legend key="2" title="Design-Expert® Software">
<dock type="TopLeft"/>
<showItems>
<showItem>Response</showItem>
<showItem>Info</showItem>
<showItem>Lambda</showItem>
<showItem>RecommendedTransform</showItem>
<showItem>ColorGradient</showItem>
<showItem>Data</showItem>
<showItem>PointInfo</showItem>
</showItems>
</legend>
</graphArea>
</graphSettings>
<perspectives>
<report name="diagnostics_notebook_Co" width="1707" height="1067">ea86c14068b6ae3a00004ee500000002=+0|ea913c7068b6ae3b00004f1e00000003=+1,2,6|ea912cd068b6ae3b00004f2000000004=4,+5|ea9132a068b6ae3b00004f2200000005=3,7,8,9,*10@layout2|name=dummy;caption=;state=2098174;dir=3;layer=0;row=0;pos=0;prop=100000;bestw=180;besth=180;minw=180;minh=180;maxw=-1;maxh=-1;floatx=-1;floaty=-1;floatw=-1;floath=-1|name=ea86c14068b6ae3a00004ee500000002;caption=;state=2098172;dir=5;layer=0;row=0;pos=0;prop=100000;bestw=803;besth=430;minw=-1;minh=-1;maxw=-1;maxh=-1;floatx=-1;floaty=-1;floatw=-1;floath=-1|name=ea913c7068b6ae3b00004f1e00000003;caption=;state=2098172;dir=2;layer=4;row=0;pos=0;prop=100000;bestw=745;besth=430;minw=-1;minh=-1;maxw=-1;maxh=-1;floatx=-1;floaty=-1;floatw=-1;floath=-1|name=ea912cd068b6ae3b00004f2000000004;caption=;state=2098172;dir=3;layer=5;row=0;pos=0;prop=100000;bestw=774;besth=437;minw=-1;minh=-1;maxw=-1;maxh=-1;floatx=-1;floaty=-1;floatw=-1;floath=-1|name=ea9132a068b6ae3b00004f2200000005;caption=;state=2098172;dir=3;layer=5;row=0;pos=1;prop=100000;bestw=774;besth=437;minw=-1;minh=-1;maxw=-1;maxh=-1;floatx=-1;floaty=-1;floatw=-1;floath=-1|dock_size(5,0,0)=202|dock_size(2,4,0)=747|dock_size(3,5,0)=439|</report>
<report name="diagnostics_notebook_Li" width="1707" height="1067">272269c068b70e9e0001035200000002=+0|6e6ddf9068b81650006980fd00000003=+1,2,6|6e6de74068b816500069813100000004=4,+5|6e6dd2c068b816500069816300000005=*3,7,8,9,10@layout2|name=dummy;caption=;state=2098174;dir=3;layer=0;row=0;pos=0;prop=100000;bestw=180;besth=180;minw=180;minh=180;maxw=-1;maxh=-1;floatx=-1;floaty=-1;floatw=-1;floath=-1|name=272269c068b70e9e0001035200000002;caption=;state=2098172;dir=5;layer=0;row=0;pos=0;prop=100000;bestw=803;besth=430;minw=-1;minh=-1;maxw=-1;maxh=-1;floatx=-1;floaty=-1;floatw=-1;floath=-1|name=6e6ddf9068b81650006980fd00000003;caption=;state=2098172;dir=2;layer=4;row=0;pos=0;prop=100000;bestw=745;besth=430;minw=-1;minh=-1;maxw=-1;maxh=-1;floatx=-1;floaty=-1;floatw=-1;floath=-1|name=6e6de74068b816500069813100000004;caption=;state=2098172;dir=3;layer=5;row=0;pos=0;prop=100000;bestw=774;besth=437;minw=-1;minh=-1;maxw=-1;maxh=-1;floatx=-1;floaty=-1;floatw=-1;floath=-1|name=6e6dd2c068b816500069816300000005;caption=;state=2098172;dir=3;layer=5;row=0;pos=1;prop=100000;bestw=774;besth=437;minw=-1;minh=-1;maxw=-1;maxh=-1;floatx=-1;floaty=-1;floatw=-1;floath=-1|dock_size(5,0,0)=202|dock_size(2,4,0)=747|dock_size(3,5,0)=439|</report>
<report name="diagnostics_notebook_Mn" width="1707" height="1067">27224d9068b70fc200057a5900000002=+0|272269c068b70fc300057a9a00000003=+1,2,6|272252b068b70fc300057a9d00000004=+4,5|2722554068b70fc300057aa000000005=3,7,8,9,*10@layout2|name=dummy;caption=;state=2098174;dir=3;layer=0;row=0;pos=0;prop=100000;bestw=180;besth=180;minw=180;minh=180;maxw=-1;maxh=-1;floatx=-1;floaty=-1;floatw=-1;floath=-1|name=27224d9068b70fc200057a5900000002;caption=;state=2098172;dir=5;layer=0;row=0;pos=0;prop=100000;bestw=803;besth=430;minw=-1;minh=-1;maxw=-1;maxh=-1;floatx=-1;floaty=-1;floatw=-1;floath=-1|name=272269c068b70fc300057a9a00000003;caption=;state=2098172;dir=2;layer=4;row=0;pos=0;prop=100000;bestw=745;besth=430;minw=-1;minh=-1;maxw=-1;maxh=-1;floatx=-1;floaty=-1;floatw=-1;floath=-1|name=272252b068b70fc300057a9d00000004;caption=;state=2098172;dir=3;layer=5;row=0;pos=0;prop=100000;bestw=774;besth=437;minw=-1;minh=-1;maxw=-1;maxh=-1;floatx=-1;floaty=-1;floatw=-1;floath=-1|name=2722554068b70fc300057aa000000005;caption=;state=2098172;dir=3;layer=5;row=0;pos=1;prop=100000;bestw=774;besth=437;minw=-1;minh=-1;maxw=-1;maxh=-1;floatx=-1;floaty=-1;floatw=-1;floath=-1|dock_size(5,0,0)=202|dock_size(2,4,0)=747|dock_size(3,5,0)=439|</report>
<report name="diagnostics_notebook_Ni" width="1707" height="1067">27225f8068b70f560003d29600000002=+0|2722554068b70f560003d2cf00000003=+1,2,6|27225cf068b70f560003d2d100000004=+4,5|272257d068b70f560003d2d400000005=3,7,*8,9,10@layout2|name=dummy;caption=;state=2098174;dir=3;layer=0;row=0;pos=0;prop=100000;bestw=180;besth=180;minw=180;minh=180;maxw=-1;maxh=-1;floatx=-1;floaty=-1;floatw=-1;floath=-1|name=27225f8068b70f560003d29600000002;caption=;state=2098172;dir=5;layer=0;row=0;pos=0;prop=100000;bestw=803;besth=430;minw=-1;minh=-1;maxw=-1;maxh=-1;floatx=-1;floaty=-1;floatw=-1;floath=-1|name=2722554068b70f560003d2cf00000003;caption=;state=2098172;dir=2;layer=4;row=0;pos=0;prop=100000;bestw=745;besth=430;minw=-1;minh=-1;maxw=-1;maxh=-1;floatx=-1;floaty=-1;floatw=-1;floath=-1|name=27225cf068b70f560003d2d100000004;caption=;state=2098172;dir=3;layer=5;row=0;pos=0;prop=100000;bestw=774;besth=437;minw=-1;minh=-1;maxw=-1;maxh=-1;floatx=-1;floaty=-1;floatw=-1;floath=-1|name=272257d068b70f560003d2d400000005;caption=;state=2098172;dir=3;layer=5;row=0;pos=1;prop=100000;bestw=774;besth=437;minw=-1;minh=-1;maxw=-1;maxh=-1;floatx=-1;floaty=-1;floatw=-1;floath=-1|dock_size(5,0,0)=202|dock_size(2,4,0)=747|dock_size(3,5,0)=439|</report>
<report name="diagnostics_notebook_Price" width="1707" height="1067">089de6b068bc81990622db2000000002=*0|089e0d2068bc81990622dbf700000003=+1,2,6|089e005068bc81990622dc0400000004=+4,5|089df0f068bc81990622dc1200000005=+3,7,8,9,10@layout2|name=dummy;caption=;state=2098174;dir=3;layer=0;row=0;pos=0;prop=100000;bestw=180;besth=180;minw=180;minh=180;maxw=-1;maxh=-1;floatx=-1;floaty=-1;floatw=-1;floath=-1|name=089de6b068bc81990622db2000000002;caption=;state=2098172;dir=5;layer=0;row=0;pos=0;prop=100000;bestw=749;besth=430;minw=-1;minh=-1;maxw=-1;maxh=-1;floatx=-1;floaty=-1;floatw=-1;floath=-1|name=089e0d2068bc81990622dbf700000003;caption=;state=2098172;dir=2;layer=4;row=0;pos=0;prop=100000;bestw=799;besth=430;minw=-1;minh=-1;maxw=-1;maxh=-1;floatx=-1;floaty=-1;floatw=-1;floath=-1|name=089e005068bc81990622dc0400000004;caption=;state=2098172;dir=3;layer=5;row=0;pos=0;prop=100000;bestw=774;besth=437;minw=-1;minh=-1;maxw=-1;maxh=-1;floatx=-1;floaty=-1;floatw=-1;floath=-1|name=089df0f068bc81990622dc1200000005;caption=;state=2098172;dir=3;layer=5;row=0;pos=1;prop=100000;bestw=774;besth=437;minw=-1;minh=-1;maxw=-1;maxh=-1;floatx=-1;floaty=-1;floatw=-1;floath=-1|dock_size(5,0,0)=202|dock_size(2,4,0)=801|dock_size(3,5,0)=439|</report>
<report name="main_frame" width="1552" height="832">layout2|name=main_toolbar;caption=Toolbar;state=2106108;dir=1;layer=10;row=0;pos=0;prop=100000;bestw=441;besth=37;minw=-1;minh=-1;maxw=-1;maxh=-1;floatx=-1;floaty=-1;floatw=-1;floath=-1|name=start_screen;caption=;state=258;dir=5;layer=0;row=0;pos=0;prop=100000;bestw=0;besth=0;minw=-1;minh=-1;maxw=-1;maxh=-1;floatx=-1;floaty=-1;floatw=-1;floath=-1|name=navigation_tree;caption=Navigation Pane;state=5628;dir=4;layer=1;row=0;pos=0;prop=100000;bestw=200;besth=600;minw=40;minh=40;maxw=-1;maxh=-1;floatx=-1;floaty=-1;floatw=-1;floath=-1|name=node_view;caption=;state=4352;dir=5;layer=0;row=0;pos=0;prop=100000;bestw=16;besth=16;minw=-1;minh=-1;maxw=-1;maxh=-1;floatx=-1;floaty=-1;floatw=-1;floath=-1|name=Solutions Tool;caption=;state=2110204;dir=1;layer=10;row=0;pos=443;prop=100000;bestw=401;besth=37;minw=-1;minh=-1;maxw=-1;maxh=-1;floatx=-1;floaty=-1;floatw=-1;floath=-1|name=Layout Tool;caption=;state=2110206;dir=1;layer=10;row=0;pos=444;prop=100000;bestw=207;besth=37;minw=-1;minh=-1;maxw=-1;maxh=-1;floatx=-1;floaty=-1;floatw=-1;floath=-1|name=Factors Tool;caption=Factors Tool;state=2098684;dir=2;layer=1;row=0;pos=0;prop=100000;bestw=207;besth=291;minw=40;minh=40;maxw=-1;maxh=-1;floatx=-1;floaty=-1;floatw=207;floath=314|dock_size(1,10,0)=39|dock_size(5,0,0)=10|dock_size(4,1,0)=135|dock_size(2,1,0)=207|</report>
<report name="modelgraph_notebook_Co" width="1707" height="1067">eaa0aee068b6aeb0000218fa00000002=*0@layout2|name=dummy;caption=;state=2098174;dir=3;layer=0;row=0;pos=0;prop=100000;bestw=799;besth=437;minw=799;minh=437;maxw=-1;maxh=-1;floatx=-1;floaty=-1;floatw=-1;floath=-1|name=eaa0aee068b6aeb0000218fa00000002;caption=;state=2098172;dir=5;layer=0;row=0;pos=0;prop=100000;bestw=1597;besth=873;minw=-1;minh=-1;maxw=-1;maxh=-1;floatx=-1;floaty=-1;floatw=-1;floath=-1|dock_size(5,0,0)=202|</report>
<report name="modelgraph_notebook_Li" width="1707" height="1067">272269c068b70ece0001bedd00000002=*0@layout2|name=dummy;caption=;state=2098174;dir=3;layer=0;row=0;pos=0;prop=100000;bestw=778;besth=437;minw=778;minh=437;maxw=-1;maxh=-1;floatx=-1;floaty=-1;floatw=-1;floath=-1|name=272269c068b70ece0001bedd00000002;caption=;state=2098172;dir=5;layer=0;row=0;pos=0;prop=100000;bestw=1554;besth=873;minw=-1;minh=-1;maxw=-1;maxh=-1;floatx=-1;floaty=-1;floatw=-1;floath=-1|dock_size(5,0,0)=202|</report>
<report name="modelgraph_notebook_Mn" width="1707" height="1067">272252b068b70fc10005737d00000002=*0@layout2|name=dummy;caption=;state=2098174;dir=3;layer=0;row=0;pos=0;prop=100000;bestw=778;besth=437;minw=778;minh=437;maxw=-1;maxh=-1;floatx=-1;floaty=-1;floatw=-1;floath=-1|name=272252b068b70fc10005737d00000002;caption=;state=2098172;dir=5;layer=0;row=0;pos=0;prop=100000;bestw=1554;besth=873;minw=-1;minh=-1;maxw=-1;maxh=-1;floatx=-1;floaty=-1;floatw=-1;floath=-1|dock_size(5,0,0)=202|</report>
<report name="modelgraph_notebook_Ni" width="1707" height="1067">27225a6068b70f670004152700000002=*0@layout2|name=dummy;caption=;state=2098174;dir=3;layer=0;row=0;pos=0;prop=100000;bestw=778;besth=437;minw=778;minh=437;maxw=-1;maxh=-1;floatx=-1;floaty=-1;floatw=-1;floath=-1|name=27225a6068b70f670004152700000002;caption=;state=2098172;dir=5;layer=0;row=0;pos=0;prop=100000;bestw=1554;besth=873;minw=-1;minh=-1;maxw=-1;maxh=-1;floatx=-1;floaty=-1;floatw=-1;floath=-1|dock_size(5,0,0)=202|</report>
<report name="modelgraph_notebook_Price" width="1707" height="1067">089de6b068bc81a00622f6d400000002=*0@layout2|name=dummy;caption=;state=2098174;dir=3;layer=0;row=0;pos=0;prop=100000;bestw=371;besth=433;minw=371;minh=433;maxw=-1;maxh=-1;floatx=-1;floaty=-1;floatw=-1;floath=-1|name=089de6b068bc81a00622f6d400000002;caption=;state=2098172;dir=5;layer=0;row=0;pos=0;prop=100000;bestw=741;besth=864;minw=-1;minh=-1;maxw=-1;maxh=-1;floatx=-1;floaty=-1;floatw=-1;floath=-1|dock_size(5,0,0)=202|</report>
<report name="modelgraph_notebook_Untitled" width="1707" height="1067">27225a6068b71a15002dcaf400000002=*0@layout2|name=dummy;caption=;state=2098174;dir=3;layer=0;row=0;pos=0;prop=100000;bestw=745;besth=437;minw=745;minh=437;maxw=-1;maxh=-1;floatx=-1;floaty=-1;floatw=-1;floath=-1|name=27225a6068b71a15002dcaf400000002;caption=;state=2098172;dir=5;layer=0;row=0;pos=0;prop=100000;bestw=1489;besth=873;minw=-1;minh=-1;maxw=-1;maxh=-1;floatx=-1;floaty=-1;floatw=-1;floath=-1|dock_size(5,0,0)=202|</report>
<report name="report_anova_Co" width="1707" height="1067">089e176068bd6ceb09ba255e00000002=*0|089df38068bd6ceb09ba25d300000003=+1,2|089de6b068bd6ceb09ba25dc00000004=3,+4,5@layout2|name=dummy;caption=;state=2098174;dir=3;layer=0;row=0;pos=0;prop=100000;bestw=180;besth=180;minw=180;minh=180;maxw=-1;maxh=-1;floatx=-1;floaty=-1;floatw=-1;floath=-1|name=089e176068bd6ceb09ba255e00000002;caption=;state=2098172;dir=5;layer=0;row=0;pos=0;prop=100000;bestw=1307;besth=873;minw=-1;minh=-1;maxw=-1;maxh=-1;floatx=-1;floaty=-1;floatw=-1;floath=-1|name=089df38068bd6ceb09ba25d300000003;caption=;state=2098172;dir=2;layer=3;row=0;pos=0;prop=100000;bestw=241;besth=433;minw=-1;minh=-1;maxw=-1;maxh=-1;floatx=-1;floaty=-1;floatw=-1;floath=-1|name=089de6b068bd6ceb09ba25dc00000004;caption=;state=2098172;dir=2;layer=3;row=0;pos=1;prop=100000;bestw=241;besth=434;minw=-1;minh=-1;maxw=-1;maxh=-1;floatx=-1;floaty=-1;floatw=-1;floath=-1|dock_size(5,0,0)=202|dock_size(2,3,0)=243|</report>
<report name="report_anova_Li" width="1707" height="1067">089ddc7068bd6cea09ba1f1400000002=+0|089ddf0068bd6cea09ba1fa300000003=*1,2|089dfb3068bd6cea09ba1fae00000004=3,+4,5@layout2|name=dummy;caption=;state=2098174;dir=3;layer=0;row=0;pos=0;prop=100000;bestw=180;besth=180;minw=180;minh=180;maxw=-1;maxh=-1;floatx=-1;floaty=-1;floatw=-1;floath=-1|name=089ddc7068bd6cea09ba1f1400000002;caption=;state=2098172;dir=5;layer=0;row=0;pos=0;prop=100000;bestw=1289;besth=873;minw=-1;minh=-1;maxw=-1;maxh=-1;floatx=-1;floaty=-1;floatw=-1;floath=-1|name=089ddf0068bd6cea09ba1fa300000003;caption=;state=2098172;dir=2;layer=3;row=0;pos=0;prop=100000;bestw=259;besth=433;minw=-1;minh=-1;maxw=-1;maxh=-1;floatx=-1;floaty=-1;floatw=-1;floath=-1|name=089dfb3068bd6cea09ba1fae00000004;caption=;state=2098172;dir=2;layer=3;row=0;pos=1;prop=100000;bestw=259;besth=434;minw=-1;minh=-1;maxw=-1;maxh=-1;floatx=-1;floaty=-1;floatw=-1;floath=-1|dock_size(5,0,0)=202|dock_size(2,3,0)=261|</report>
<report name="report_anova_Mn" width="1707" height="1067">089df61068bd6cf009ba38d000000002=+0|089de94068bd6cf009ba395a00000003=1,*2|089e057068bd6cf009ba396300000004=3,+4,5@layout2|name=dummy;caption=;state=2098174;dir=3;layer=0;row=0;pos=0;prop=100000;bestw=180;besth=180;minw=180;minh=180;maxw=-1;maxh=-1;floatx=-1;floaty=-1;floatw=-1;floath=-1|name=089df61068bd6cf009ba38d000000002;caption=;state=2098172;dir=5;layer=0;row=0;pos=0;prop=100000;bestw=1153;besth=873;minw=-1;minh=-1;maxw=-1;maxh=-1;floatx=-1;floaty=-1;floatw=-1;floath=-1|name=089de94068bd6cf009ba395a00000003;caption=;state=2098172;dir=2;layer=3;row=0;pos=0;prop=100000;bestw=395;besth=433;minw=-1;minh=-1;maxw=-1;maxh=-1;floatx=-1;floaty=-1;floatw=-1;floath=-1|name=089e057068bd6cf009ba396300000004;caption=;state=2098172;dir=2;layer=3;row=0;pos=1;prop=100000;bestw=395;besth=434;minw=-1;minh=-1;maxw=-1;maxh=-1;floatx=-1;floaty=-1;floatw=-1;floath=-1|dock_size(5,0,0)=202|dock_size(2,3,0)=397|</report>
<report name="report_anova_Ni" width="1707" height="1067">089e124068bd6cee09ba2f4b00000002=+0|089de19068bd6cee09ba2fc800000003=+1,2|089df0f068bd6cee09ba2fd000000004=3,*4,5@layout2|name=dummy;caption=;state=2098174;dir=3;layer=0;row=0;pos=0;prop=100000;bestw=180;besth=180;minw=180;minh=180;maxw=-1;maxh=-1;floatx=-1;floaty=-1;floatw=-1;floath=-1|name=089e124068bd6cee09ba2f4b00000002;caption=;state=2098172;dir=5;layer=0;row=0;pos=0;prop=100000;bestw=1292;besth=873;minw=-1;minh=-1;maxw=-1;maxh=-1;floatx=-1;floaty=-1;floatw=-1;floath=-1|name=089de19068bd6cee09ba2fc800000003;caption=;state=2098172;dir=2;layer=3;row=0;pos=0;prop=100000;bestw=256;besth=433;minw=-1;minh=-1;maxw=-1;maxh=-1;floatx=-1;floaty=-1;floatw=-1;floath=-1|name=089df0f068bd6cee09ba2fd000000004;caption=;state=2098172;dir=2;layer=3;row=0;pos=1;prop=100000;bestw=256;besth=434;minw=-1;minh=-1;maxw=-1;maxh=-1;floatx=-1;floaty=-1;floatw=-1;floath=-1|dock_size(5,0,0)=202|dock_size(2,3,0)=258|</report>
<report name="report_anova_Price" width="1707" height="1067">089de19068bc81960622cdd700000002=*0,6|089de42068bc81960622cea600000003=+1,2|089df0f068bc81960622ceb400000004=+3,4,5@layout2|name=dummy;caption=;state=2098174;dir=3;layer=0;row=0;pos=0;prop=100000;bestw=180;besth=180;minw=180;minh=180;maxw=-1;maxh=-1;floatx=-1;floaty=-1;floatw=-1;floath=-1|name=089de19068bc81960622cdd700000002;caption=;state=2098172;dir=5;layer=0;row=0;pos=0;prop=100000;bestw=0;besth=864;minw=-1;minh=-1;maxw=-1;maxh=-1;floatx=-1;floaty=-1;floatw=-1;floath=-1|name=089de42068bc81960622cea600000003;caption=;state=2098172;dir=2;layer=3;row=0;pos=0;prop=100000;bestw=737;besth=429;minw=-1;minh=-1;maxw=-1;maxh=-1;floatx=-1;floaty=-1;floatw=-1;floath=-1|name=089df0f068bc81960622ceb400000004;caption=;state=2098172;dir=2;layer=3;row=0;pos=1;prop=100000;bestw=737;besth=429;minw=-1;minh=-1;maxw=-1;maxh=-1;floatx=-1;floaty=-1;floatw=-1;floath=-1|dock_size(5,0,0)=202|dock_size(2,3,0)=801|</report>
<report name="report_confirmation_" width="1920" height="1080">eed3650068b315450a1d13aa00000002=*0,1|eed3679068b315460a1d146500000003=+2@layout2|name=dummy;caption=;state=2098174;dir=3;layer=0;row=0;pos=0;prop=100000;bestw=180;besth=180;minw=180;minh=180;maxw=-1;maxh=-1;floatx=-1;floaty=-1;floatw=-1;floath=-1|name=eed3650068b315450a1d13aa00000002;caption=;state=2098172;dir=5;layer=0;row=0;pos=0;prop=100000;bestw=1710;besth=458;minw=-1;minh=-1;maxw=-1;maxh=-1;floatx=-1;floaty=-1;floatw=-1;floath=-1|name=eed3679068b315460a1d146500000003;caption=;state=2098172;dir=3;layer=1;row=0;pos=0;prop=100000;bestw=1710;besth=465;minw=-1;minh=-1;maxw=-1;maxh=-1;floatx=-1;floaty=-1;floatw=-1;floath=-1|dock_size(5,0,0)=202|dock_size(3,1,0)=467|</report>
<report name="report_design_summary_" width="1920" height="1080">df94bd1068ad9c0b004adbe500000002=*0,1,2@layout2|name=dummy;caption=;state=2098174;dir=3;layer=0;row=0;pos=0;prop=100000;bestw=856;besth=465;minw=856;minh=465;maxw=-1;maxh=-1;floatx=-1;floaty=-1;floatw=-1;floath=-1|name=df94bd1068ad9c0b004adbe500000002;caption=;state=2098172;dir=5;layer=0;row=0;pos=0;prop=100000;bestw=1710;besth=929;minw=-1;minh=-1;maxw=-1;maxh=-1;floatx=-1;floaty=-1;floatw=-1;floath=-1|dock_size(5,0,0)=202|</report>
<report name="report_fit_summary_Co" width="0" height="0"></report>
<report name="report_fit_summary_Li" width="0" height="0"></report>
<report name="report_fit_summary_Mn" width="0" height="0"></report>
<report name="report_fit_summary_Ni" width="0" height="0"></report>
<report name="report_fit_summary_Price" width="0" height="0"></report>
<report name="report_fit_summary_Untitled" width="0" height="0"></report>
<report name="report_point_prediction_" width="1920" height="1080">eed3798068b3154d0a1d314200000002=+0|eed35d5068b3154d0a1d317700000003=*1@layout2|name=dummy;caption=;state=2098174;dir=3;layer=0;row=0;pos=0;prop=100000;bestw=180;besth=180;minw=180;minh=180;maxw=-1;maxh=-1;floatx=-1;floaty=-1;floatw=-1;floath=-1|name=eed3798068b3154d0a1d314200000002;caption=;state=2098172;dir=5;layer=0;row=0;pos=0;prop=100000;bestw=1710;besth=458;minw=-1;minh=-1;maxw=-1;maxh=-1;floatx=-1;floaty=-1;floatw=-1;floath=-1|name=eed35d5068b3154d0a1d317700000003;caption=;state=2098172;dir=3;layer=1;row=0;pos=0;prop=100000;bestw=1710;besth=465;minw=-1;minh=-1;maxw=-1;maxh=-1;floatx=-1;floaty=-1;floatw=-1;floath=-1|dock_size(5,0,0)=202|dock_size(3,1,0)=467|</report>
<report name="report_solutions_" width="1536" height="864">19dbe09068c541da00007a1c00000002=*0|19dbeff068c541da00007a3900000003=+1,2@layout2|name=dummy;caption=;state=2098174;dir=3;layer=0;row=0;pos=0;prop=100000;bestw=180;besth=180;minw=180;minh=180;maxw=-1;maxh=-1;floatx=-1;floaty=-1;floatw=-1;floath=-1|name=19dbe09068c541da00007a1c00000002;caption=;state=2098172;dir=5;layer=0;row=0;pos=0;prop=100000;bestw=1383;besth=328;minw=-1;minh=-1;maxw=-1;maxh=-1;floatx=-1;floaty=-1;floatw=-1;floath=-1|name=19dbeff068c541da00007a3900000003;caption=;state=2098172;dir=3;layer=2;row=0;pos=0;prop=100000;bestw=1383;besth=336;minw=-1;minh=-1;maxw=-1;maxh=-1;floatx=-1;floaty=-1;floatw=-1;floath=-1|dock_size(5,0,0)=202|dock_size(3,2,0)=338|</report>
</perspectives>
</guiState>
<designModel terms="10">
<designTerm id="0" coef="1" term="Intercept"/>
<designTerm id="1" coef="1" term="A"/>
<designTerm id="2" coef="1" term="B"/>
<designTerm id="3" coef="1" term="C"/>
<designTerm id="4" coef="1" term="AB"/>
<designTerm id="5" coef="1" term="AC"/>
<designTerm id="6" coef="1" term="BC"/>
<designTerm id="7" coef="1" term="A^2"/>
<designTerm id="8" coef="1" term="B^2"/>
<designTerm id="9" coef="1" term="C^2"/>
</designModel>
<run stdNo="4" dsnId="5" runNo="1" blockNo="0" blockName="Block 1" pointId="-1" pointName="Unknown" buildPointId="5" buildPointName="NA" note="" rowStatus="Normal">
<facActual id="A">4</facActual>
<facActual id="B">0.81</facActual>
<facActual id="C">0.05</facActual>
<resVal id="1">100</resVal>
<resVal id="2">100</resVal>
<resVal id="3">53.775891148212</resVal>
<resVal id="4">90.4894343843526</resVal>
<resVal id="5">0.887574</resVal>
</run>
<run stdNo="6" dsnId="7" runNo="2" blockNo="0" blockName="Block 1" pointId="-1" pointName="Unknown" buildPointId="5" buildPointName="NA" note="" rowStatus="Normal">
<facActual id="A">4</facActual>
<facActual id="B">0.24</facActual>
<facActual id="C">0.16</facActual>
<resVal id="1">87.3545526395785</resVal>
<resVal id="2">80.0203</resVal>
<resVal id="3">62.5998138578481</resVal>
<resVal id="4">83.767046792378</resVal>
<resVal id="5">0.676833</resVal>
</run>
<run stdNo="3" dsnId="4" runNo="3" blockNo="0" blockName="Block 1" pointId="-1" pointName="Unknown" buildPointId="5" buildPointName="NA" note="" rowStatus="Normal">
<facActual id="A">1.05</facActual>
<facActual id="B">0.81</facActual>
<facActual id="C">0.05</facActual>
<resVal id="1">100</resVal>
<resVal id="2">91.0333329573522</resVal>
<resVal id="3">55.8237572759649</resVal>
<resVal id="4">89.1497872252259</resVal>
<resVal id="5">0.826926</resVal>
</run>
<run stdNo="11" dsnId="12" runNo="4" blockNo="0" blockName="Block 1" pointId="-1" pointName="Unknown" buildPointId="5" buildPointName="NA" note="" rowStatus="Normal">
<facActual id="A">2.53</facActual>
<facActual id="B">0.05</facActual>
<facActual id="C">0.11</facActual>
<resVal id="1">77.4527034757736</resVal>
<resVal id="2">65.7211885184928</resVal>
<resVal id="3">24.4090051958673</resVal>
<resVal id="4">60</resVal>
<resVal id="5">0.36387</resVal>
</run>
<run stdNo="18" dsnId="16" runNo="5" blockNo="0" blockName="Block 1" pointId="6" pointName="Interior" buildPointId="5" buildPointName="NA" note="" rowStatus="Normal">
<facActual id="A">2.53</facActual>
<facActual id="B">0.53</facActual>
<facActual id="C">0.11</facActual>
<resVal id="1">100</resVal>
<resVal id="2">82.9969541654897</resVal>
<resVal id="3">50.8399805239992</resVal>
<resVal id="4">88.0859056593843</resVal>
<resVal id="5">0.768463</resVal>
</run>
<run stdNo="15" dsnId="16" runNo="6" blockNo="0" blockName="Block 1" pointId="6" pointName="Interior" buildPointId="5" buildPointName="NA" note="" rowStatus="Normal">
<facActual id="A">2.53</facActual>
<facActual id="B">0.53</facActual>
<facActual id="C">0.11</facActual>
<resVal id="1">94.3509252795783</resVal>
<resVal id="2">90.011</resVal>
<resVal id="3">60.5404951039173</resVal>
<resVal id="4">81.3223668870711</resVal>
<resVal id="5">0.768463</resVal>
</run>
<run stdNo="2" dsnId="3" runNo="7" blockNo="0" blockName="Block 1" pointId="-1" pointName="Unknown" buildPointId="5" buildPointName="NA" note="" rowStatus="Normal">
<facActual id="A">4</facActual>
<facActual id="B">0.24</facActual>
<facActual id="C">0.05</facActual>
<resVal id="1">88.2962650724491</resVal>
<resVal id="2">67.8849246311434</resVal>
<resVal id="3">23.316026081254</resVal>
<resVal id="4">48.8536491174138</resVal>
<resVal id="5">0.407111</resVal>
</run>
<run stdNo="10" dsnId="11" runNo="8" blockNo="0" blockName="Block 1" pointId="-1" pointName="Unknown" buildPointId="5" buildPointName="NA" note="" rowStatus="Normal">
<facActual id="A">5</facActual>
<facActual id="B">0.53</facActual>
<facActual id="C">0.11</facActual>
<resVal id="1">100</resVal>
<resVal id="2">88.086189285284</resVal>
<resVal id="3">52.8971893264442</resVal>
<resVal id="4">90.3925036202578</resVal>
<resVal id="5">0.819222</resVal>
</run>
<run stdNo="14" dsnId="15" runNo="9" blockNo="0" blockName="Block 1" pointId="-1" pointName="Unknown" buildPointId="5" buildPointName="NA" note="" rowStatus="Normal">
<facActual id="A">2.53</facActual>
<facActual id="B">0.53</facActual>
<facActual id="C">0.2</facActual>
<resVal id="1">98.6705951342306</resVal>
<resVal id="2">88.2314</resVal>
<resVal id="3">51.8833445158984</resVal>
<resVal id="4">89.9150939160827</resVal>
<resVal id="5">0.98913</resVal>
</run>
<run stdNo="8" dsnId="9" runNo="10" blockNo="0" blockName="Block 1" pointId="-1" pointName="Unknown" buildPointId="5" buildPointName="NA" note="" rowStatus="Normal">
<facActual id="A">4</facActual>
<facActual id="B">0.81</facActual>
<facActual id="C">0.16</facActual>
<resVal id="1">100</resVal>
<resVal id="2">93.7748191817068</resVal>
<resVal id="3">60.3784396050346</resVal>
<resVal id="4">92.4703162236297</resVal>
<resVal id="5">1.15728</resVal>
</run>
<run stdNo="12" dsnId="13" runNo="11" blockNo="0" blockName="Block 1" pointId="-1" pointName="Unknown" buildPointId="5" buildPointName="NA" note="" rowStatus="Normal">
<facActual id="A">2.53</facActual>
<facActual id="B">1</facActual>
<facActual id="C">0.11</facActual>
<resVal id="1">90.1501</resVal>
<resVal id="2">87.0022</resVal>
<resVal id="3">55.9185141248894</resVal>
<resVal id="4">86.4786585117501</resVal>
<resVal id="5">1.16463</resVal>
</run>
<run stdNo="7" dsnId="8" runNo="12" blockNo="0" blockName="Block 1" pointId="-1" pointName="Unknown" buildPointId="5" buildPointName="NA" note="" rowStatus="Normal">
<facActual id="A">1.05</facActual>
<facActual id="B">0.81</facActual>
<facActual id="C">0.16</facActual>
<resVal id="1">96.1498426549083</resVal>
<resVal id="2">84.7232999571292</resVal>
<resVal id="3">50.2510650498001</resVal>
<resVal id="4">79.8303762546943</resVal>
<resVal id="5">1.09665</resVal>
</run>
<run stdNo="19" dsnId="16" runNo="13" blockNo="0" blockName="Block 1" pointId="6" pointName="Interior" buildPointId="5" buildPointName="NA" note="" rowStatus="Normal">
<facActual id="A">2.53</facActual>
<facActual id="B">0.53</facActual>
<facActual id="C">0.11</facActual>
<resVal id="1">97.8927669840176</resVal>
<resVal id="2">85.6534204473968</resVal>
<resVal id="3">47.3155426152376</resVal>
<resVal id="4">78.2358154394678</resVal>
<resVal id="5">0.768463</resVal>
</run>
<run stdNo="1" dsnId="2" runNo="14" blockNo="0" blockName="Block 1" pointId="-1" pointName="Unknown" buildPointId="5" buildPointName="NA" note="" rowStatus="Normal">
<facActual id="A">1.05</facActual>
<facActual id="B">0.24</facActual>
<facActual id="C">0.05</facActual>
<resVal id="1">89.6672248670002</resVal>
<resVal id="2">79.4622950611562</resVal>
<resVal id="3">29.448527785735</resVal>
<resVal id="4">55.4327540779434</resVal>
<resVal id="5">0.346481</resVal>
</run>
<run stdNo="16" dsnId="16" runNo="15" blockNo="0" blockName="Block 1" pointId="6" pointName="Interior" buildPointId="5" buildPointName="NA" note="" rowStatus="Normal">
<facActual id="A">2.53</facActual>
<facActual id="B">0.53</facActual>
<facActual id="C">0.11</facActual>
<resVal id="1">100</resVal>
<resVal id="2">84.661054441952</resVal>
<resVal id="3">46.3848781739968</resVal>
<resVal id="4">82.1557208775686</resVal>
<resVal id="5">0.768463</resVal>
</run>
<run stdNo="9" dsnId="10" runNo="16" blockNo="0" blockName="Block 1" pointId="-1" pointName="Unknown" buildPointId="5" buildPointName="NA" note="" rowStatus="Normal">
<facActual id="A">0.0500000000000003</facActual>
<facActual id="B">0.53</facActual>
<facActual id="C">0.11</facActual>
<resVal id="1">97.2965755395684</resVal>
<resVal id="2">87.1105784664113</resVal>
<resVal id="3">44.1641115048608</resVal>
<resVal id="4">77.1834698751474</resVal>
<resVal id="5">0.717481</resVal>
</run>
<run stdNo="13" dsnId="14" runNo="17" blockNo="0" blockName="Block 1" pointId="-1" pointName="Unknown" buildPointId="5" buildPointName="NA" note="" rowStatus="Normal">
<facActual id="A">2.53</facActual>
<facActual id="B">0.53</facActual>
<facActual id="C">0.01</facActual>
<resVal id="1">100</resVal>
<resVal id="2">92.5720796224052</resVal>
<resVal id="3">48.6694014508763</resVal>
<resVal id="4">77.4098394946994</resVal>
<resVal id="5">0.523259</resVal>
</run>
<run stdNo="5" dsnId="6" runNo="18" blockNo="0" blockName="Block 1" pointId="-1" pointName="Unknown" buildPointId="5" buildPointName="NA" note="" rowStatus="Normal">
<facActual id="A">1.05</facActual>
<facActual id="B">0.24</facActual>
<facActual id="C">0.16</facActual>
<resVal id="1">88.4106</resVal>
<resVal id="2">90.9193120334448</resVal>
<resVal id="3">45.6341711830491</resVal>
<resVal id="4">87.9806567395803</resVal>
<resVal id="5">0.616185</resVal>
</run>
<run stdNo="17" dsnId="16" runNo="19" blockNo="0" blockName="Block 1" pointId="6" pointName="Interior" buildPointId="5" buildPointName="NA" note="" rowStatus="Normal">
<facActual id="A">2.53</facActual>
<facActual id="B">0.53</facActual>
<facActual id="C">0.11</facActual>
<resVal id="1">100</resVal>
<resVal id="2">93.2031816813092</resVal>
<resVal id="3">51.4975</resVal>
<resVal id="4">89.4910647110694</resVal>
<resVal id="5">0.768463</resVal>
</run>
<responseModel rmId="1" analysisUuId="f6fea475-1cbb-4f51-8938-6b76265b7e3a" name="Li">
<response id="1" responseUuId="9962e2d8-149b-40f0-92f2-2512bfc0b454" modelBase="Polynomial" stdDevSource="ANOVA" stdDev="1.80288437942962"/>
<transform id="0" name="None" successLevel="1"/>
<compModel modelType="Polynomial" calcType="CodedCalc" hierarchicalActual="false" terms="3">
<equationTerm id="0" coef="98.7473515158829" term="Intercept"/>
<equationTerm id="1" coef="4.64680880014586" term="B"/>
<equationTerm id="2" coef="-5.16081711437649" term="B^2"/>
<equationTerm id="3" term="Curvature"/>
</compModel>
</responseModel>
<responseModel rmId="2" analysisUuId="cd9d6bcb-6726-4c11-bc11-cc8b83a84b55" name="Co">
<response id="2" responseUuId="9d0b7ecc-cc45-4096-b195-748d04c95f44" modelBase="Polynomial" stdDevSource="ANOVA" stdDev="3.29822094677563"/>
<transform id="0" name="None" successLevel="1"/>
<compModel modelType="Polynomial" calcType="CodedCalc" hierarchicalActual="false" terms="7">
<equationTerm id="0" coef="88.6054403546781" term="Intercept"/>
<equationTerm id="1" coef="-0.244911845646386" term="A"/>
<equationTerm id="2" coef="6.49156961120308" term="B"/>
<equationTerm id="3" coef="0.211148053748623" term="C"/>
<equationTerm id="4" coef="5.01084427446764" term="AB"/>
<equationTerm id="5" coef="-4.60204964859248" term="BC"/>
<equationTerm id="6" coef="-3.73635907360835" term="B^2"/>
<equationTerm id="7" term="Curvature"/>
</compModel>
</responseModel>
<responseModel rmId="3" analysisUuId="d1b0ffa8-bace-419d-b1f4-2346bf610557" name="Ni">
<response id="3" responseUuId="8025e4f1-2be5-44bf-81ee-9173b346dd26" modelBase="Polynomial" stdDevSource="ANOVA" stdDev="5.06455970434144"/>
<transform id="0" name="None" successLevel="1"/>
<compModel modelType="Polynomial" calcType="CodedCalc" hierarchicalActual="false" terms="7">
<equationTerm id="0" coef="50.4097947181288" term="Intercept"/>
<equationTerm id="1" coef="2.29200790117272" term="A"/>
<equationTerm id="2" coef="8.41402882170363" term="B"/>
<equationTerm id="3" coef="4.57402921982527" term="C"/>
<equationTerm id="4" coef="4.50304025087061" term="AC"/>
<equationTerm id="5" coef="-6.87100057955084" term="BC"/>
<equationTerm id="6" coef="-3.40639063081234" term="B^2"/>
<equationTerm id="7" term="Curvature"/>
</compModel>
</responseModel>
<responseModel rmId="4" analysisUuId="8307d835-3b18-44c4-89e4-fbad29354ea8" name="Mn">
<response id="4" responseUuId="821792a1-f678-4606-9951-c86892886e40" modelBase="Polynomial" stdDevSource="ANOVA" stdDev="6.09164575033306"/>
<transform id="0" name="None" successLevel="1"/>
<compModel modelType="Polynomial" calcType="CodedCalc" hierarchicalActual="false" terms="4">
<equationTerm id="0" coef="80.126933708443" term="Intercept"/>
<equationTerm id="1" coef="9.1584786500615" term="B"/>
<equationTerm id="2" coef="6.12384103599717" term="C"/>
<equationTerm id="3" coef="-9.56964947928042" term="BC"/>
<equationTerm id="4" term="Curvature"/>
</compModel>
</responseModel>
<responseModel rmId="5" analysisUuId="d3412596-b5ee-4e38-8e17-ff2913123328" name="Price">
<response id="5" responseUuId="f3a5fa5d-e4a1-4473-b40c-cece3a7f6b71" modelBase="Polynomial" stdDevSource="ANOVA" stdDev="3.8575212237403E-06"/>
<transform id="0" name="None" successLevel="1"/>
<compModel modelType="Polynomial" calcType="CodedCalc" hierarchicalActual="false" terms="6">
<equationTerm id="0" coef="0.751886408630896" term="Intercept"/>
<equationTerm id="1" coef="0.0302493832068699" term="A"/>
<equationTerm id="2" coef="0.238067077496809" term="B"/>
<equationTerm id="3" coef="0.138504046127249" term="C"/>
<equationTerm id="4" coef="-3.25320104776164E-06" term="A^2"/>
<equationTerm id="5" coef="-3.27216915684283E-06" term="C^2"/>
<equationTerm id="6" term="Curvature"/>
</compModel>
</responseModel>
<optimization models="13">
<criteria modType="Factor" id="1" goal="InRange" type="Numeric" target="2.525" limitLow="1" limitHigh="3.99664380481587" weightLow="1" weightHigh="1" overlayLow="Missing" overlayHigh="Missing" importance="3" coding="Actual" scale="Transform" displayScale="Original"/>
<criteria modType="Factor" id="2" goal="InRange" type="Numeric" target="0.525" limitLow="0.242563310186854" limitHigh="0.807436689813146" weightLow="1" weightHigh="1" overlayLow="Missing" overlayHigh="Missing" importance="3" coding="Actual" scale="Transform" displayScale="Original"/>
<criteria modType="Factor" id="3" goal="InRange" type="Numeric" target="0.04" limitLow="0.00999999999999993" limitHigh="0.07" weightLow="1" weightHigh="1" overlayLow="Missing" overlayHigh="Missing" importance="3" coding="Actual" scale="Transform" displayScale="Original"/>
<criteria modType="Response" id="1" goal="Maximum" type="Numeric" target="100" limitLow="77.4527034757736" limitHigh="100" weightLow="1" weightHigh="1" overlayLow="77.4527034757736" overlayHigh="Missing" importance="3" coding="Actual" scale="Transform" displayScale="Original" responseUuId="9962e2d8-149b-40f0-92f2-2512bfc0b454" rmId="1" analysisUuId="f6fea475-1cbb-4f51-8938-6b76265b7e3a"/>
<criteria modType="POE" id="1" goal="None" type="Numeric" target="Missing" limitLow="Missing" limitHigh="Missing" weightLow="1" weightHigh="1" overlayLow="Missing" overlayHigh="Missing" importance="3" coding="Coded" scale="Transform" displayScale="Original" responseUuId="9962e2d8-149b-40f0-92f2-2512bfc0b454" rmId="1" analysisUuId="f6fea475-1cbb-4f51-8938-6b76265b7e3a"/>
<criteria modType="Response" id="2" goal="Maximum" type="Numeric" target="100" limitLow="65.7211885184928" limitHigh="100" weightLow="1" weightHigh="1" overlayLow="65.7211885184928" overlayHigh="Missing" importance="3" coding="Actual" scale="Transform" displayScale="Original" responseUuId="9d0b7ecc-cc45-4096-b195-748d04c95f44" rmId="2" analysisUuId="cd9d6bcb-6726-4c11-bc11-cc8b83a84b55"/>
<criteria modType="POE" id="2" goal="None" type="Numeric" target="Missing" limitLow="Missing" limitHigh="Missing" weightLow="1" weightHigh="1" overlayLow="Missing" overlayHigh="Missing" importance="3" coding="Coded" scale="Transform" displayScale="Original" responseUuId="9d0b7ecc-cc45-4096-b195-748d04c95f44" rmId="2" analysisUuId="cd9d6bcb-6726-4c11-bc11-cc8b83a84b55"/>
<criteria modType="Response" id="3" goal="Maximum" type="Numeric" target="62.5998138578481" limitLow="23.316026081254" limitHigh="62.5998138578481" weightLow="1" weightHigh="1" overlayLow="23.316026081254" overlayHigh="Missing" importance="3" coding="Actual" scale="Transform" displayScale="Original" responseUuId="8025e4f1-2be5-44bf-81ee-9173b346dd26" rmId="3" analysisUuId="d1b0ffa8-bace-419d-b1f4-2346bf610557"/>
<criteria modType="POE" id="3" goal="None" type="Numeric" target="Missing" limitLow="Missing" limitHigh="Missing" weightLow="1" weightHigh="1" overlayLow="Missing" overlayHigh="Missing" importance="3" coding="Coded" scale="Transform" displayScale="Original" responseUuId="8025e4f1-2be5-44bf-81ee-9173b346dd26" rmId="3" analysisUuId="d1b0ffa8-bace-419d-b1f4-2346bf610557"/>
<criteria modType="Response" id="4" goal="Maximum" type="Numeric" target="92.4703162236297" limitLow="48.8536491174138" limitHigh="92.4703162236297" weightLow="1" weightHigh="1" overlayLow="48.8536491174138" overlayHigh="Missing" importance="3" coding="Actual" scale="Transform" displayScale="Original" responseUuId="821792a1-f678-4606-9951-c86892886e40" rmId="4" analysisUuId="8307d835-3b18-44c4-89e4-fbad29354ea8"/>
<criteria modType="POE" id="4" goal="None" type="Numeric" target="Missing" limitLow="Missing" limitHigh="Missing" weightLow="1" weightHigh="1" overlayLow="Missing" overlayHigh="Missing" importance="3" coding="Coded" scale="Transform" displayScale="Original" responseUuId="821792a1-f678-4606-9951-c86892886e40" rmId="4" analysisUuId="8307d835-3b18-44c4-89e4-fbad29354ea8"/>
<criteria modType="Response" id="5" goal="None" type="Numeric" target="0.346481" limitLow="0.346481" limitHigh="1.16463" weightLow="1" weightHigh="1" overlayLow="Missing" overlayHigh="1.16463" importance="3" coding="Actual" scale="Transform" displayScale="Original" responseUuId="f3a5fa5d-e4a1-4473-b40c-cece3a7f6b71" rmId="5" analysisUuId="d3412596-b5ee-4e38-8e17-ff2913123328"/>
<criteria modType="POE" id="5" goal="None" type="Numeric" target="Missing" limitLow="Missing" limitHigh="Missing" weightLow="1" weightHigh="1" overlayLow="Missing" overlayHigh="Missing" importance="3" coding="Coded" scale="Transform" displayScale="Original" responseUuId="f3a5fa5d-e4a1-4473-b40c-cece3a7f6b71" rmId="5" analysisUuId="d3412596-b5ee-4e38-8e17-ff2913123328"/>
</optimization>
<confirmationData alpha="0.05">
<runData numRuns="1" id="1">
<factorData>
<codedValue>-0.171834054695258</codedValue>
<codedValue>0.999986908332477</codedValue>
<codedValue>-1.6817693565552</codedValue>
</factorData>
<responseData responseName="Li">
<responseValue/>
</responseData>
<responseData responseName="Co">
<responseValue/>
</responseData>
<responseData responseName="Ni">
<responseValue/>
</responseData>
<responseData responseName="Mn">
<responseValue/>
</responseData>
</runData>
</confirmationData>
<buildInfo CCDType="Full" alphaType="Rotatable" noOfFactorialReps="1" noOfAxialReplicates="1" noOfCenterPoints="0" buildTime="0"/>
</DEXXMLDoc>
